# Supplementary material for: Hormones Secretion and Rho GTPases in Neuroendocrine Tumors
Source: Cancers (Basel). 2020 Jul 10;12(7):1859. doi: 10.3390/cancers12071859 (PMC7408961; doi:10.3390/cancers12071859)
Supplement: Supplementary file 1 [file cancers-12-01859-s001.zip]

Archive with 1 entries (1 files):
- cancers-842853- supplementary tables.xlsx
