# Supplementary material for: Hormones Secretion and Rho GTPases in Neuroendocrine Tumors
Source: Cancers (Basel). 2020 Jul 10;12(7):1859. doi: 10.3390/cancers12071859 (PMC7408961; doi:10.3390/cancers12071859)
Supplement: Supplementary file 1 [file cancers-12-01859-s001.zip › cancers-842853- supplementary tables.xlsx]

## Sheet: Table S1
Table S1. Mutations and polymorphisms of Rho GTPases in NETs
Gene	Tumor	Mutation	Reference sequence	cDNA Change	Amino Acid change	References		Reference
RHOA	GCC-AC	substitution (missense)			p.Tyr42Cys	[31]		30	Augert, A.; Zhang, Q.; Bates, B.; Cui, M.; Wang, X.; Wildey, G.; Dowlati, A.; MacPherson, D. Small Cell Lung Cancer Exhibits Frequent Inactivating Mutations in the Histone Methyltransferase KMT2D/MLL2: CALGB 151111 (Alliance). J. Thorac. Oncol. 2017, 12, 704–713, doi:10.1016/j.jtho.2016.12.011.
	GCC-AC	substitution (missense)			p.Asp49His	[31]		31	Wen, K.W.; Grenert, J.P.; Joseph, N.M.; Shafizadeh, N.; Huang, A.; Hosseini, M.; Kakar, S. Genomic profile of appendiceal goblet cell carcinoid is distinct compared to appendiceal neuroendocrine tumor and conventional adenocarcinoma. Hum. Pathol. 2018, 77, 166–174, doi:10.1016/j.humpath.2018.03.026.
	SCLC	substitution (missense)	NM_001664	c.118G>A	p.Glu40Lys	[30]		32	Cao, Y.; Zhou, W.; Li, L.; Wang, J.; Gao, Z.; Jiang, Y.; Jiang, X.; Shan, A.; Bailey, M.H.; Huang, K.L.; et al. Pan-cancer analysis of somatic mutations across 21 neuroendocrine tumor types. Cell Res. 2018, 28, 601–604, doi:10.1038/s41422-018-0019-5.
RHOB	ACC	substitution (missense)		c.82G>C	p.Asp28His	[32]		33	Wilzen, A.; Rehammar, A.; Muth, A.; Nilsson, O.; Tesan Tomic, T.; Wangberg, B.; Kristiansson, E.; Abel, F. Malignant pheochromocytomas/paragangliomas harbor mutations in transport and cell adhesion genes. Int. J. Cancer 2016, 138, 2201–2211, doi:10.1002/ijc.29957.
RHOD	PPGL	substitution (missense)	NM_014578	c.445G>A	p.Glu149Lys	[33]		34	Flynn, A.; Benn, D.; Clifton-Bligh, R.; Robinson, B.; Trainer, A.H.; James, P.; Hogg, A.; Waldeck, K.; George, J.; Li, J.; et al. The genomic landscape of phaeochromocytoma. J. Pathol. 2015, 236, 78–89, doi:10.1002/path.4503.
	PPGL	substitution (missense)	NM_014578.3		p.Ala173Pro	[34]		35	Scarpa, A.; Chang, D.K.; Nones, K.; Corbo, V.; Patch, A.M.; Bailey, P.; Lawlor, R.T.; Johns, A.L.; Miller, D.K.; Mafficini, A.; et al. Whole-genome landscape of pancreatic neuroendocrine tumours. Nature 2017, 543, 65–71, doi:10.1038/nature21063.
	PPGL	substitution (missense)		c.517G>C	p.Ala173Pro	[32]		36	George, J.; Walter, V.; Peifer, M.; Alexandrov, L.B.; Seidel, D.; Leenders, F.; Maas, L.; Muller, C.; Dahmen, I.; Delhomme, T.M.; et al. Integrative genomic profiling of large-cell neuroendocrine carcinomas reveals distinct subtypes of high-grade neuroendocrine lung tumors. Nat. Commun. 2018, 9, 1048, doi:10.1038/s41467-018-03099-x.
	ACC	substitution (missense)		c.521G>A	p.Arg174Gln	[32]		37	Francis, J.M.; Kiezun, A.; Ramos, A.H.; Serra, S.; Pedamallu, C.S.; Qian, Z.R.; Banck, M.S.; Kanwar, R.; Kulkarni, A.A.; Karpathakis, A.; et al. Somatic mutation of CDKN1B in small intestine neuroendocrine tumors. Nat. Genet. 2013, 45, 1483–1486, doi:10.1038/ng.2821.
	ACC	substitution (missense)		c.493G>A	p.Ala165Thr	[32]		38	Harms, P.W.; Vats, P.; Verhaegen, M.E.; Robinson, D.R.; Wu, Y.M.; Dhanasekaran, S.M.; Palanisamy, N.; Siddiqui, J.; Cao, X.; Su, F.; et al. The Distinctive Mutational Spectra of Polyomavirus-Negative Merkel Cell Carcinoma. Cancer Res. 2015, 75, 3720–3727, doi:10.1158/0008-5472.CAN-15-0702.
	PNET	substitution (missense)			p.Arg110Gln	[35]		39	Castro-Vega, L.J.; Letouze, E.; Burnichon, N.; Buffet, A.; Disderot, P.H.; Khalifa, E.; Loriot, C.; Elarouci, N.; Morin, A.; Menara, M.; et al. Multi-omics analysis defines core genomic alterations in pheochromocytomas and paragangliomas. Nat. Commun. 2015, 6, 6044, doi:10.1038/ncomms7044.
RHOF	NBL	deletion (frameshift)		c.335delA	p.Lys112fs	[32]
RHOG	PPGL	substitution (missense)		c.416C>T	p.Pro139Leu	[32]
	PPGL	substitution (missense)	NM_001665.3		p.Pro139Leu	[34]
RHOH	ACC	substitution (missense)		c.227C>A	p.Ala76Glu	[32]
	SCLC	substitution (nonsens)	NM_001278363	c.269C>G	p.Ser90*	[30]
	PLCNEC	substitution (missense)	NM_004310	c.328C>G	p.Pro110Ala	[36]
RHOJ	PTC	substitution (missense)		c.22G>A	p.Asp8Asn	[32]
	SINET	substitution (silent)	NM_020663	c.75G>T	p.Val25Val	[37]
RHOU	ACC	substitution (missense)		c.746C>A	p.Ser249Tyr	[32]
RND2	ACC	substitution (missense)		c.502G>A	p.Glu168Lys	[32]
	PPGL	substitution (missense)		c.505C>A	p.Arg169Ser	[32]
	PPGL	substitution (missense)		c.410G>C	p.Arg137Thr	[32]
RAC1	MCC(−)	substitution (missense)	NM_006908	c.85C>T	p.Pro29Ser	[38]
	MCC(−)	substitution (missense)	NM_018890	c.85C>T	p.Pro29Ser	[38]
	PLCNEC	substitution (silent)	NM_018890	c.276G>T	p.Pro92Pro	[36]
RAC2	MCC(−)	substitution (missense)	NM_002872	c.202C>T	p.Arg68Trp	[38]
CDC42	SCLC	substitution (missense)	NM_001791	c.552G>T	p.Lys184Asn	[30]
RHOBTB1	PPGL	duplication (frameshift)	NM_014836	c.1722dup	p.Ala575Cysfs*20	[39]
	ACC	substitution (nonsens)		c.2008C>T	p.Arg670*	[32]
	MCC(−)	substitution (missense)	NM_014836	c.1096C>T	p.Pro366Ser	[38]
	MCC(−)	substitution (missense)	NM_001242359	c.1096C>T	p.Pro366Ser	[38]
RHOBTB2	PPGL	substitution (missense)	NM_001160036	c.1382A>G	p.Asp461Gly	[39]
	PPGL	substitution (missense)		c.1382A>G	p.Asp461Gly	[32]
	ACC	substitution (missense)		c.36G>T	p.Gln12His	[32]
RHOBTB3	ACC	substitution (missense)		c.1820G>A	p.Arg607His	[32]
	PNET	substitution (missense)			p.Ser50Thr	[35]

## Sheet: Table S2
	Table S2. Mutations and polymorphisms of Rho GTPases GEFs and GAPs in NETs.
									del: deletion, dup: duplication, fs: frameshift, ins: insertion, *STOP codon
	Gene	Tumor	Mutation	Reference sequence	cDNA change	Amino acid change	References		Tumor abbreviation
GEFs	ABR	SCLC	deletion (frameshift)		c.122delC	p.Pro41fs	[142]		ACA: adrenocortical adenoma
		SINET	insertion (frameshift)	NM_021962	c.1978_1979insG	p.Val660fs	[37]		ACC: adrenocortical carcinoma
		PLCNEC	substitution (missense)	NM_021962	c.1076C>A	p.Ser359Tyr	[36]		APA: aldosterone-producing adenoma
	AKAP13	ACC	substitution (missense)		c.3544G>A	p.Glu1182Lys	[32]		CD: pituitary Cushing's disease
		ACC	substitution (missense)		c.8245C>A	p.His2749Asn	[32]		CNET: cervix neuroendocrine tumor
		NBL	substitution (missense)		c.6553G>T	p.Val2185Leu	[32]		CSCNET: cervical small cell neuroendocrine tumor
		SCLC	substitution (missense)		c.4818G>C	p.Leu1606Phe	[142]		INS: insulinoma
		SCLC	substitution (missense)		c.26C>T	p.Pro9Leu	[142]		MCC: Merkel cell carcinoma ; MCC(-) Merkel cell carcinoma-MCPyV negative ; MCC(+) Merkel cell carcinoma-MCPyV positive
		MCC	substitution (missense)			p.His5Arg	[143]		MTC: medullary thyroid cancer
		PLCNEC	substitution (missense)	NM_006738	c.4739A>C	p.His1580Pro	[36]		NBL: neuroblastoma
		PLCNEC	substitution (missense)	NM_006738	c.3004G>T	p.Ala1002Ser	[36]		NFPA: nonfunctioning pituitary adenoma
	ALS2	NBL	deletion	/	/	/	[144]		PC: pulmonary carcinoid
		ACC	substitution (missense)		c.1528A>T	p.Thr510Ser	[32]		PHNET: primary hepatic neuroendocrine tumor
		NBL	substitution (missense)		c.247A>T	p.Ile83Phe	[32]		PLCNEC: pulmonary large-cell neuroendocrine carcinoma
		NFPA	substitution (missense)		c.715T>G	p.Leu239Val	[32]		PNET: pancreatic neuroendocrine tumor / mPNET: metastatic pancreatic neuroendocrine tumor
		PNET	substitution (missense)			p.Arg1341His	[35]		PPA: plurihormonal pituitary adenoma
		MCC(-)	substitution (missense)	NM_020919	c.1981C>T	p.Leu661Phe	[38]		PPGL: pheochromocytoma and paraganglioma
		MCC(-)	substitution (nonframeshift)	NM_001135745	c.220_221TT		[38]		PTC: parathyroid carcinoma
		MCC(-)	substitution (nonframeshift)	M_020919	c.220_221TT		[38]		SCLC: small cell lung cancer
		PLCNEC	substitution (missense)	NM_020919	c.3007G>T	p.Ala1003Ser	[36]		SINET: small intestine neuroendocrine tumor
	ARHGEF1	CSCNET	substitution (missense)		c.1937T>C	p.Leu646Pro	[145]
		CSCNET	substitution (missense)		c.2302T>C	p.Met770Thr	[145]		References
		ACC	substitution (missense)		c.2872G>T	p.Gly958Trp	[32]		30. Augert, A.; Zhang, Q.; Bates, B.; Cui, M.; Wang, X.; Wildey, G.; Dowlati, A.; MacPherson, D. Small Cell Lung Cancer Exhibits Frequent Inactivating Mutations in the Histone Methyltransferase KMT2D/MLL2: CALGB 151111 (Alliance). J Thorac Oncol 2017, 12, 704-713, doi:10.1016/j.jtho.2016.12.011.
		PLCNEC	deletion (frameshift)	NM_199002	c.2058delG	p.Leu686fs	[36]		32. Cao, Y.; Zhou, W.; Li, L.; Wang, J.; Gao, Z.; Jiang, Y.; Jiang, X.; Shan, A.; Bailey, M.H.; Huang, K.L., et al. Pan-cancer analysis of somatic mutations across 21 neuroendocrine tumor types. Cell Res 2018, 28, 601-604, doi:10.1038/s41422-018-0019-5.
	ARHGEF2	SINET	substitution (missense)			p.Asn709Ser	[146]		33. Wilzen, A.; Rehammar, A.; Muth, A.; Nilsson, O.; Tesan Tomic, T.; Wangberg, B.; Kristiansson, E.; Abel, F. Malignant pheochromocytomas/paragangliomas harbor mutations in transport and cell adhesion genes. Int J Cancer 2016, 138, 2201-2211, doi:10.1002/ijc.29957.
		ACC	substitution (missense)		c.1630G>T	p.Val544Leu	[32]		34. Flynn, A.; Benn, D.; Clifton-Bligh, R.; Robinson, B.; Trainer, A.H.; James, P.; Hogg, A.; Waldeck, K.; George, J.; Li, J., et al. The genomic landscape of phaeochromocytoma. J Pathol 2015, 236, 78-89, doi:10.1002/path.4503.
		SINET	substitution (missense)		c.2261A>G	p.Asn754Ser	[32]		35. Scarpa, A.; Chang, D.K.; Nones, K.; Corbo, V.; Patch, A.M.; Bailey, P.; Lawlor, R.T.; Johns, A.L.; Miller, D.K.; Mafficini, A., et al. Whole-genome landscape of pancreatic neuroendocrine tumours. Nature 2017, 543, 65-71, doi:10.1038/nature21063.
		SINET	substitution (missense)		c.1118G>T	p.Gly373Val	[32]		36. George, J.; Walter, V.; Peifer, M.; Alexandrov, L.B.; Seidel, D.; Leenders, F.; Maas, L.; Muller, C.; Dahmen, I.; Delhomme, T.M., et al. Integrative genomic profiling of large-cell neuroendocrine carcinomas reveals distinct subtypes of high-grade neuroendocrine lung tumors. Nat Commun 2018, 9, 1048, doi:10.1038/s41467-018-03099-x.
		SINET	substitution (missense)	NM_001162383	c.983G>T	p.Gly328Val	[37]		37. Francis, J.M.; Kiezun, A.; Ramos, A.H.; Serra, S.; Pedamallu, C.S.; Qian, Z.R.; Banck, M.S.; Kanwar, R.; Kulkarni, A.A.; Karpathakis, A., et al. Somatic mutation of CDKN1B in small intestine neuroendocrine tumors. Nat Genet 2013, 45, 1483-1486, doi:10.1038/ng.2821.
		PLCNEC	substitution (missense)	NM_001162383	c.622G>A	p.Asp208Asn	[36]		38. Harms, P.W.; Vats, P.; Verhaegen, M.E.; Robinson, D.R.; Wu, Y.M.; Dhanasekaran, S.M.; Palanisamy, N.; Siddiqui, J.; Cao, X.; Su, F., et al. The Distinctive Mutational Spectra of Polyomavirus-Negative Merkel Cell Carcinoma. Cancer Res 2015, 75, 3720-3727, doi:10.1158/0008-5472.CAN-15-0702.
	ARHGEF3	ACC	substitution (missense)		c.1433A>C	p.Gln478Pro	[32]		39. Castro-Vega, L.J.; Letouze, E.; Burnichon, N.; Buffet, A.; Disderot, P.H.; Khalifa, E.; Loriot, C.; Elarouci, N.; Morin, A.; Menara, M., et al. Multi-omics analysis defines core genomic alterations in pheochromocytomas and paragangliomas. Nat Commun 2015, 6, 6044, doi:10.1038/ncomms7044.
		ACC	substitution (missense)		c.65C>G	p.Pro22Arg	[32]		142. Peifer, M.; Fernandez-Cuesta, L.; Sos, M.L.; George, J.; Seidel, D.; Kasper, L.H.; Plenker, D.; Leenders, F.; Sun, R.; Zander, T., et al. Integrative genome analyses identify key somatic driver mutations of small-cell lung cancer. Nat Genet 2012, 44, 1104-1110, doi:10.1038/ng.2396.
		SINET	substitution (missense)	NM_019555	c.787C>G	p.Leu263Val	[37]		143. Gonzalez-Vela, M.D.C.; Curiel-Olmo, S.; Derdak, S.; Beltran, S.; Santibanez, M.; Martinez, N.; Castillo-Trujillo, A.; Gut, M.; Sanchez-Pacheco, R.; Almaraz, C., et al. Shared Oncogenic Pathways Implicated in Both Virus-Positive and UV-Induced Merkel Cell Carcinomas. J Invest Dermatol 2017, 137, 197-206, doi:10.1016/j.jid.2016.08.015.
		SCLC	substitution (missense)	NM_001128616	c.1306C>G	p.Gln436Glu	[30]		144. Molenaar, J.J.; Koster, J.; Zwijnenburg, D.A.; van Sluis, P.; Valentijn, L.J.; van der Ploeg, I.; Hamdi, M.; van Nes, J.; Westerman, B.A.; van Arkel, J., et al. Sequencing of neuroblastoma identifies chromothripsis and defects in neuritogenesis genes. Nature 2012, 483, 589-593, doi:10.1038/nature10910.
		SCLC	substitution (missense)	NM_001128616	c.464A>G	p.His155Arg	[30]		145. Cho, S.Y.; Choi, M.; Ban, H.J.; Lee, C.H.; Park, S.; Kim, H.; Kim, Y.S.; Lee, Y.S.; Lee, J.Y. Cervical small cell neuroendocrine tumor mutation profiles via whole exome sequencing. Oncotarget 2017, 8, 8095-8104, doi:10.18632/oncotarget.14098.
		MCC	substitution (missense)			p.Asp498Asn	[143]		146. Banck, M.S.; Kanwar, R.; Kulkarni, A.A.; Boora, G.K.; Metge, F.; Kipp, B.R.; Zhang, L.; Thorland, E.C.; Minn, K.T.; Tentu, R., et al. The genomic landscape of small intestine neuroendocrine tumors. J Clin Invest 2013, 123, 2502-2508, doi:10.1172/JCI67963.
		MCC	substitution (missense)			p.Asp504Asn	[143]		147. Dyberg, C.; Fransson, S.; Andonova, T.; Sveinbjornsson, B.; Lannerholm-Palm, J.; Olsen, T.K.; Forsberg, D.; Herlenius, E.; Martinsson, T.; Brodin, B., et al. Rho-associated kinase is a therapeutic target in neuroblastoma. Proc Natl Acad Sci U S A 2017, 114, E6603-E6612, doi:10.1073/pnas.1706011114.
		MCC	substitution (missense)			p.Asp469Asn	[143]		148. Yang, P.; Huang, X.; Lai, C.; Li, L.; Li, T.; Huang, P.; Ouyang, S.; Yan, J.; Cheng, S.; Lei, G., et al. SET domain containing 1B gene is mutated in primary hepatic neuroendocrine tumors. Int J Cancer 2019, 145, 2986-2995, doi:10.1002/ijc.32334.
		MCC	substitution (missense)			p.Asp530Asn	[143]		149. Zhu, R.; Wu, H.; Chen, B.; Pang, J.; Huo, Z. Clinicopathological characteristics and molecular abnormalities of primary grade 2 neuroendocrine tumors of the cervix. Diagn Pathol 2019, 14, 64, doi:10.1186/s13000-019-0837-x.
		MCC(-)	substitution (missense)	NM_001128616	c.1351C>T	p.Arg451Cys	[38]		150. Roy, S.; LaFramboise, W.A.; Liu, T.C.; Cao, D.; Luvison, A.; Miller, C.; Lyons, M.A.; O'Sullivan, R.J.; Zureikat, A.H.; Hogg, M.E., et al. Loss of Chromatin-Remodeling Proteins and/or CDKN2A Associates With Metastasis of Pancreatic Neuroendocrine Tumors and Reduced Patient Survival Times. Gastroenterology 2018, 154, 2060-2063 e2068, doi:10.1053/j.gastro.2018.02.026.
		MCC(-)	substitution (missense)	NM_019555	c.1333C>T	p.Arg445Cys	[38]		151. Walter, D.; Harter, P.N.; Battke, F.; Winkelmann, R.; Schneider, M.; Holzer, K.; Koch, C.; Bojunga, J.; Zeuzem, S.; Hansmann, M.L., et al. Genetic heterogeneity of primary lesion and metastasis in small intestine neuroendocrine tumors. Sci Rep 2018, 8, 3811, doi:10.1038/s41598-018-22115-0.
		MCC(-)	substitution (missense)	NM_001289698	c.1351C>T	p.Arg451Cys	[38]		152. Delgado Verdugo, A.; Crona, J.; Maharjan, R.; Hellman, P.; Westin, G.; Bjorklund, P. Exome Sequencing and CNV Analysis on Chromosome 18 in Small Intestinal Neuroendocrine Tumors: Ruling Out a Suspect? Horm Metab Res 2015, 47, 452-455, doi:10.1055/s-0034-1389992.
		MCC(-)	substitution (missense)	NM_001128615	c.1429C>T	p.Arg477Cys	[38]
	ARHGEF4	ACC	substitution (missense)		c.784G>A	p.Ala262Thr	[32]
		ACC	substitution (nonsens)		c.1354G>T	p.Glu452*	[32]
		NBL	substitution (missense)		c.1477C>A	p.Leu493Ile	[32]
		SCLC	substitution (missense)		c.1141A>T	p.Asn381Tyr	[142]
		MCC	substitution (missense)			p.Gly404Arg	[143]
		PLCNEC	splicing	NM_015320	c.427_splice	e2+2	[36]
		PLCNEC	substitution (silent)	NM_015320	c.18A>T	p.Pro6Pro	[36]
		PLCNEC	substitution (missense)	NM_015320	c.1617C>G	p.Asp539Glu	[36]
		PLCNEC	substitution (missense)	NM_015320	c.386G>C	p.Gly129Ala	[36]
	ARHGEF5	PPGL	substitution (missense)	NM_005435	c.76G>A	p.Ala26Thr	[33]
		ACC	substitution (missense)		c.4174G>A	p.Val1392Met	[32]
	ARHGEF6	SCLC	substitution (missense)		c.1807T>A	p.Ser603Thr	[142]
		SCLC	substitution (missense)	NM_004840	c.196T>A	p.Cys66Ser	[30]
		PNET	substitution (silent)			p.Tyr34Tyr	[35]
		PLCNEC	indel (missense)	NM_004840	c.2113_2114delinsTT	p.Gly705Phe	[36]
		PLCNEC	substitution (missense)	NM_004840	c.1126C>A	p.Pro376Thr	[36]
	ARHGEF7	NBL	translocation		t(13, 20)(q34;p12.2)	_	[147]
		SCLC	substitution (silent)		c.1350C>T	p.Gly450Gly	[142]
		SCLC	substitution (missense)	NM_001113512	c.1322C>G	p.Ala441Gly	[30]
		PLCNEC	substitution (silent)	NM_003899	c.1878G>A	p.Glu626Glu	[36]
	ARHGEF9	NBL	substitution (missense)		c.647G>A	p.Arg216His	[32]
		SCLC	substitution (missense)		c.1147G>C	p.Asp383His	[142]
		SCLC	splicing		c.189_splice	e3+3	[142]
		PLCNEC	substitution (missense)	NM_015185	c.280G>C	p.Gly94Arg	[36]
	ARHGEF10	CSCNET	substitution (missense)		c.2161C>T	p.His721Tyr	[145]
		CSCNET	substitution (nonsens)		c.2582G>A	p.Trp861*	[145]
		SCLC	substitution (nonsens)		c.2701G>T	p.Gly901*	[142]
		SCLC	substitution (silent)		c.294G>A	p.Thr98Thr	[142]
		SINET	substitution (silent)	NM_014629	c.306G>A	p.Glu102Glu	[37]
		MCC	substitution (missense)			p.Met508Ile	[143]
		MCC	substitution (missense)			p.Met797Ile	[143]
		MCC	substitution (missense)			p.Met835Ile	[143]
		MCC	substitution (missense)			p.Met859Ile	[143]
		MCC	substitution (missense)			p.Met860Ile	[143]
		MCC(-)	substitution (missense)	NM_014629	c.2678C>T	p.Thr893Met	[38]
		PLCNEC	substitution (missense)	NM_014629	c.493G>T	p.Val165Phe	[36]
		PLCNEC	substitution (missense)	NM_014629	c.286G>T	p.Asp96Tyr	[36]
		PLCNEC	substitution (missense)	NM_014629	c.3763G>C	p.Asp1255His	[36]
	ARHGEF10L	ACC	deletion (frameshift)		c.2489delG	p.Gly830fs	[32]
		SCLC	substitution (missense)		c.3743G>A	p.Arg1248His	[142]
		SCLC	substitution (missense)	NM_001011722	c.674C>T	p.Ala225Val	[30]
		MCC	substitution (missense)			p.Ser1170Phe	[143]
		MCC	substitution (missense)			p.Ser912Phe	[143]
		MCC	substitution (missense)			p.Ser982Phe	[143]
		MCC	substitution (missense)			p.Ser1209Phe	[143]
		PLCNEC	substitution (nonsens)	NM_018125	c.2110G>T	p.Glu704*	[36]
		PLCNEC	substitution (missense)	NM_018125	c.326G>T	p.Trp109Leu	[36]
		PLCNEC	substitution (silent)		c.2436G>T	p.Leu812Leu	[36]
	ARHGEF11	ACC	substitution (missense)		c.200T>A	p.Val67Asp	[32]
		ACC	substitution (missense)		c.2446G>T	p.Ala816Ser	[32]
		SINET	substitution (missense)		c.4666G>A	p.Ala1556Thr	[32]
		SCLC	splice		c.706_splice	e11-2	[142]
		SCLC	substitution (missense)		c.3727G>A	p.Val1243Ile	[142]
		SCLC	substitution (missense)		c.95G>A	p.Arg32His	[142]
		SINET	substitution (missense)	NM_014784	c.4546G>A	p.Ala1516Thr	[37]
		SCLC	substitution (missense)	NM_014784	c.2056G>C	p.Gly686Arg	[30]
		SCLC	substitution (missense)	NM_014784	c.807G>T	p.Gln269His	[30]
		PNET	substitution (missense)			p.Arg771Trp	[35]
		PNET	substitution (missense)			p.Phe343Val	[35]
		MCC	substitution (missense)			p.Asp1017Tyr	[143]
		MCC	substitution (missense)			p.Asp1057Tyr	[143]
		MCC	substitution (missense)			p.Asp433Tyr	[143]
		MCC(-)	substitution (missense)	NM_014784	c.3161C>T	p.Pro1054Leu	[38]
		MCC(-)	substitution (missense)	NM_198236	c.3281C>T	p.Pro1094Leu	[38]
		PLCNEC	substitution (missense)	NM_198236	c.2236G>A	p.Asp746Asn	[36]
		PLCNEC	substitution (missense)	NM_198236	c.2553C>G	p.Asp851Glu	[36]
	ARHGEF12	NBL	fusion with NAALDAD2 (in frame)	/	/	/	[144]
		NBL	substitution (nonsens)		c.457C>T	p.Gln153*	[32]
		PPGL	substitution (missense)		c.3686G>T	p.Gly1229Val	[32]
		PPGL	substitution (missense)		c.1018G>A	p.Gly340Arg	[32]
		PPGL	substitution (missense)	NM_015313	c.1018G>A	p.Gly340Arg	[39]
		SCLC	substitution (nonsens)	NM_001198665	c.3979C>T	p.Gln1327*	[30]
		MCC(-)	substitution (missense)	NM_001198665	c.4181G>A	p.Gly1394Glu	[38]
		MCC(-)	substitution (missense)	NM_015313	c.4238G>A	p.Gly1413Glu	[38]
		PLCNEC	substitution (missense)	NM_015313	c.4477C>T	p.Pro1493Ser	[36]
		PLCNEC	substitution (missense)	NM_015313	c.3211G>C	p.Asp1071His	[36]
	ARHGEF15	INS	substitution (nonsens)		c.2293G>T	p.Glu765*	[32]
		PHNET	insertion (frameshift)	NM_025014	c.1096_1097insG	p.Trp366fs	[148]
		MCC	substitution (missense)			p.Ser305Phe	[143]
		MCC(-)	substitution (missense)	NM_025014	c.1090G>A	p.Glu364Lys	[38]
		MCC(-)	substitution (missense)	NM_173728	c.1090G>A	p.Glu364Lys	[38]
		PLCNEC	substitution (missense)	NM_025014	c.2233C>A	p.Leu745Ile	[36]
		PLCNEC	substitution (silent)	NM_025014	c.1488G>A	p.Val496Val	[36]
	ARHGEF16	SINET	substitution (missense)		c.177G>T	p.Gln59His	[32]
		SINET	substitution (missense)	NM_014448	c.177G>T	p.Gln59His	[37]
		MCC(-)	substitution (missense)	NM_014448	c.1412G>A	p.Arg471Lys	[38]
		PLCNEC	substitution (silent)	NM_014448	c.1644C>A	p.Val548Val	[36]
	ARHGEF17	PPGL	substitution (silent)	NM_014786	c.4530G>A	p.Pro1510Pro	[39]
		ACC	substitution (missense)		c.213G>T	p.Gln71His	[32]
		NBL	substitution (missense)		c.167G>T	p.Arg56Leu	[32]
		NBL	substitution (missense)		c.1678C>A	p.Arg560Ser	[32]
		SCLC	substitution (silent)		c.1638A>G	p.Ser546Ser	[142]
		SCLC	substitution (missense)	NM_014786	c.2539G>T	p.Gly847Trp	[30]
		PNET	substitution (missense)			p.Glu1618Gln	[35]
		PNET	substitution (missense)			p.Met1619Ile	[35]
		MCC(-)	substitution (missense)	NM_014786	c.3320C>T	p.Pro1107Leu	[38]
		MCC(-)	substitution (missense)	NM_014786	c.1838G>A	p.Ser613Asn	[38]
		PLCNEC	substitution (silent)	NM_014786	c.5004G>A	p.Glu1668Glu	[36]
	ARHGEF18	PPGL	substitution (silent)	NM_015318	c.1080C>A	p.Ile360Ile	[39]
		CSCNET	substitution (missense)		c.811G>A	p.Glu271Lys	[145]
		CSCNET	substitution (missense)		c.1072A>G	p.Met358Val	[145]
		CSCNET	substitution (missense)		c.2077G>A	p.Gly693Ser	[145]
		SCLC	substitution (missense)		c.94G>A	p.Ala32Thr	[142]
		SCLC	substitution (missense)		c.934G>A	p.Ala312Thr	[142]
		PLCNEC	substitution (missense)	NM_001130955	c.1820C>T	p.Pro607Leu	[36]
		PLCNEC	substitution (missense)	NM_001130955	c.1141C>G	p.Gln381Glu	[36]
	ARHGEF19	SINET	substitution (missense)		c.1277A>T	p.Glu426Val	[32]
		SINET	substitution (missense)	NM_153213	c.1277A>T	p.Glu426Val	[37]
	ARHGEF25	PNET	substitution (nonsens)		c.1645C>T	p.Gln549*	[32]
		PHNET	deletion (frameshift)	NM_182947	c.5delG	p.Arg2fs	[148]
		PLCNEC	substitution (missense)	NM_001111270	c.1256G>T	p.Arg419Leu	[36]
		PLCNEC	substitution (missense)	NM_001111270	c.1331G>C	p.Gly444Ala	[36]
	ARHGEF26	NBL	splice acceptor		c.1084-1delG		[32]
		PLCNEC	substitution (missense)	NM_001251962	c.1429A>G	p.Lys477Glu	[36]
		PLCNEC	substitution (silent)	NM_001251962	c.1746G>T	p.Val582Val	[36]
	ARHGEF28	ACC	substitution (nonsens)		c.2513C>A	p.Ser838*	[145]
		ACC	deletion (frameshift)		c.2685_2686delCT	p.Pro895fs	[145]
		PHNET	substitution (nonsens)	NM_001244364	c.291G>A	p.Trp97*	[148]
		SCLC	substitution (missense)	NM_001244364	c.2357C>T	p.Thr786Ile	[30]
		MCC(-)	substitution (missense)	NM_001244364	c.1085G>A	p.Gly362Glu	[38]
		MCC(-)	substitution (missense)	NM_001080479	c.2024G>A	p.Gly675Glu	[38]
		MCC(-)	substitution (missense)	NM_001177693	c.2024G>A	p.Gly675Glu	[38]
	ARHGEF33	SCLC	substitution (missense)		c.117C>A	p.Asn39Lys	[142]
		PHNET	substitution (nonsens)	NM_001145451	c.1219C>T	p.Gln407*	[148]
		PLCNEC	substitution (missense)	NM_001145451	c.1286G>A	p.Arg429His	[36]
		PLCNEC	substitution (silent)	NM_001145451	c.603C>G	p.Leu201Leu	[36]
		PLCNEC	substitution (silent)	NM_001145451	c.2094G>A	p.Ala698Ala	[36]
	ARHGEF37	NBL	substitution (missense)		c.208G>A	p.Val70Ile	[147]
		SCLC	substitution (missense)	NM_001001669	c.104T>G	p.Val35Gly	[30]
	ARHGEF38	PNET	substitution (silent)			p.Leu492Leu	[35]
		PLCNEC	substitution (missense)	NM_001242729	c.668T>C	p.Met223Thr	[36]
	ARHGEF39	MCC(-)	substitution (missense)	NM_032818	c.722G>A	p.Gly241Glu	[38]
	ARHGEF40	ACC	substitution (nonsens)		c.1828C>T	p.Gln610*	[32]
		ACC	substitution (nonsens)		c.3721C>T	p.Gln1241*	[32]
		NBL	deletion (frameshift)		c.1010delC	p.Pro337fs	[32]
		NBL	substitution (missense)		c.1570C>A	p.Pro524Thr	[32]
		NBL	deletion (frameshift)		c.762delG	p.Gly254fs	[32]
		NBL	substitution (missense)		c.809C>T	p.Thr270Met	[32]
		MCC	substitution (missense)			p.Pro320Ser	[143]
		MCC	substitution (missense)			p.Arg269Trp	[143]
		PLCNEC	substitution (missense)	NM_018071	c.2457G>C	p.Glu819Asp	[36]
	BCR	ACA	substitution (missense)		c.421G>A	p.Glu141Lys	[32]
		ACC	substitution (missense)		c.2320C>G	p.Pro774Ala	[32]
		CNET	substitution (missense)			p.Asp1106Asn	[149]
		CNET	insertion (frameshift)			p.Ser1092 fs	[149]
		SCLC	substitution (missense)	NM_004327	c.673G>C	p.Asp225His	[30]
		SCLC	substitution (missense)	NM_021574	c.3479C>G	p.Ala1160Gly	[30]
		PLCNEC	substitution (silent)	NM_004327	c.3408C>T	p.Pro1136Pro	[36]
		PLCNEC	substitution (silent)	NM_004327	c.2997G>T	p.Gly999Gly	[36]
		PLCNEC	substitution (silent)	NM_004327	c.2274G>T	p.Pro758Pro	[36]
	DNMBP	NBL	substitution (missense)		c.451C>T	p.Arg151Trp	[32]
		NBL	substitution (missense)		c.2267C>A	p.Thr756Lys	[32]
		SCLC	substitution (missense)		c.49G>A	p.Val17Ile	[142]
		MCC	substitution (nonsens)			p.Arg665*	[143]
		MCC	substitution (missense)			p.Ser659Phe	[143]
		MCC(-)	substitution (missense)	NM_015221	c.1511G>A	p.Ser504Asn	[38]
		PLCNEC	substitution (silent)	NM_015221	c.285C>A	p.Leu95Leu	[36]
		PLCNEC	substitution (missense)	NM_015221	c.238C>G	p.Gln80Glu	[36]
		PLCNEC	substitution (silent)	NM_015221	c.3078A>G	p.Thr1026Thr	[36]
	DOCK1	ACC	substitution (missense)		c.4684G>C	p.Glu1562Gln	[32]
		NBL	deletion (frameshift)		c.1618delG	p.Asp540fs	[32]
		SINET	substitution (missense)		c.248C>A	p.Pro83Gln	[32]
		SINET	substitution (missense)	NM_001380	c.248C>A	p.Pro83Gln	[37]
		PLCNEC	substitution (missense)	NM_001380	c.98G>T	p.Gly33Val	[36]
		PLCNEC	substitution (missense)	NM_001380	c.1075G>T	p.Asp359Tyr	[36]
	DOCK2	INS	substitution (missense)		c.1762A>T	p.Ser588Cys	[32]
		NBL	substitution (missense)		c.3781C>A	p.Gln1261Lys	[32]
		PTC	substitution (missense)		c.4483C>G	p.Leu1495Val	[32]
		ACA	substitution (missense)		c.5369T>A	p.Leu1790His	[32]
		ACC	substitution (missense)		c.214G>C	p.Glu72Gln	[32]
		ACC	substitution (missense)		c.1772G>T	p.Gly591Val	[32]
		ACC	substitution (missense)		c.3566G>T	p.Arg1189Leu	[32]
		ACC	substitution (missense)		c.4247A>T	p.Asp1416Val	[32]
		ACC	substitution (missense)		c.592A>G	p.Ile198Val	[32]
		ACC	substitution (missense)		c.4568C>A	p.Pro1523His	[32]
		SCLC	substitution (missense)		c.1121G>T	p.Ser374Ile	[142]
		SCLC	substitution (nonsens)		c.1467G>A	p.Trp489*	[142]
		SCLC	substitution (missense)	NM_004946	c.620C>T	p.Pro207Leu	[30]
		SCLC	substitution (missense)	NM_004946	c.3603G>A	p.Met1201Ile	[30]
		PNET	substitution (missense)			p.Gly642Glu	[35]
		MCC	substitution (missense)			p.His1599Tyr	[143]
		MCC	substitution (missense)			p.His1091Tyr	[143]
		MCC	substitution (missense)			p.His660Tyr	[143]
		MCC	substitution (missense)			p.Ser1749Ala	[143]
		MCC	substitution (missense)			p.Ser1241Ala	[143]
		MCC	substitution (missense)			p.Ser810Ala	[143]
		MCC(-)	substitution (missense)	NM_004946	c.3844G>A	p.Glu1282Lys	[38]
		PLCNEC	substitution (missense)	NM_004946	c.114G>T	p.Gln38His	[36]
		PLCNEC	substitution (missense)	NM_004946	c.484G>T	p.Asp162Tyr	[36]
		PLCNEC	substitution (missense)	NM_004946	c.122G>T	p.Cys41Phe	[36]
		PLCNEC	indel (missense)	NM_004946	c.1949_1950delinsTA	p.Gln650Leu	[36]
		PLCNEC	deletion (frameshift)	NM_004946	c.2428delT	p.Phe810fs	[36]
		PLCNEC	substitution (missense)	NM_004946	c.1630G>A	p.Asp544Asn	[36]
		PLCNEC	substitution (silent)	NM_004946	c.2049C>A	p.Leu683Leu	[36]
		PLCNEC	substitution (missense)	NM_004946	c.1268G>T	p.Arg423Met	[36]
		PLCNEC	indel (missense)	NM_004946	c.3647_3648delinsAT	p.Arg1216Asn	[36]
		PLCNEC	substitution (missense)	NM_004946	c.2312G>T	p.Arg771Ile	[36]
	DOCK3	MTC	substitution (missense)		c.2297C>G	p.Ser766Cys	[32]
		NBL	substitution (missense)		c.4489G>C	p.Glu1497Gln	[32]
		SCLC	substitution (missense)	NM_004947	c.1502G>T	p.Arg501Leu	[30]
		PNET	substitution (silent)			p.Pro1806Pro	[35]
		PNET	substitution (silent)			p.Gly297Gly	[35]
		MCC	substitution (missense)			p.Gly402Arg	[143]
		MCC	substitution (missense)			p.Arg1777Cys	[143]
		MCC	substitution (missense)			p.Arg573Cys	[143]
		PLCNEC	substitution (missense)	NM_004947	c.1629C>A	p.His543Gln	[36]
	DOCK4	ACA	substitution (missense)		c.5753G>C	p.Ser1918Thr	[32]
		ACC	substitution (missense)		c.3304C>A	p.Pro1102Thr	[32]
		NBL	deletion (frameshift)		c.4064delG	p.Gly1355fs	[32]
		PHNET	substitution (silent)	NM_14705	c.5787C>T	p.Pro1929Pro	[148]
		SCLC	substitution (missense)	NM_014705	c.878G>C	p.Cys293Ser	[30]
		MCC	substitution (missense)			p.Gly1311Arg	[143]
		MCC	substitution (missense)			p.Gly1320Arg	[143]
		MCC	substitution (missense)			p.Gly1323Arg	[143]
		MCC	substitution (missense)			p.Gly1332Arg	[143]
		MCC	substitution (missense)			p.Gly206Arg	[143]
		MCC	substitution (missense)			p.Pro692Ser	[143]
		MCC	substitution (missense)			p.Pro1768Ser	[143]
		MCC	substitution (missense)			p.Pro1797Ser	[143]
		MCC	substitution (missense)			p.Pro1809Ser	[143]
		MCC	substitution (missense)			p.Pro1818Ser	[143]
		MCC(-)	substitution (missense)	NM_014705	c.2620G>A	p.Glu874Lys	[38]
		MCC(-)	substitution (missense)	NM_014705	c.3268C>T	p.His1090Tyr	[38]
	DOCK5	ACA	substitution (nonsens)		c.2608C>T	p.Arg870*	[32]
		ACC	substitution (nonsens)		c.124G>T	p.Glu42*	[32]
		ACC	substitution (missense)		c.2105C>T	p.Ser702Leu	[32]
		PLCNEC	substitution (missense)	NM_024940	c.4964G>C	p.Gly1655Ala	[36]
	DOCK6	ACC	substitution (missense)		c.4042C>A	p.Pro1348Thr	[32]
		PHNET	substitution (missense)	NM_020812	c.1504C>G	p.Pro502Ala	[148]
		SCLC	substitution (missense)	NM_020812	c.5875G>C	p.Glu1959Gln	[30]
		SCLC	substitution (missense)	NM_020812	c.2524C>T	p.Leu842Phe	[30]
		MCC	substitution (missense)			p.Arg246Gly	[143]
		MCC	substitution (missense)			p.Glu155Lys	[143]
	DOCK7	GTPA	substitution (missense)		c.1667C>G	p.Pro556Arg	[32]
		SCLC	substitution (silent)		c.5742A>T	p.Thr1914Thr	[142]
		mPNET	substitution (missense)	NM_001271999	c.237G>C	p.Leu79Phe	[150]
		mPNET	substitution (missense)	NM_001272000	c.237G>C	p.Leu79Phe	[150]
		mPNET	substitution (missense)	NM_001272001	c.237G>C	p.Leu79Phe	[150]
		MCC(-)	splicing	NM_001272001	c.2952+1G>A		[38]
		MCC(-)	splicing	NM_033407	c.2952+1G>A		[38]
		MCC(-)	splicing	NM_001272000	c.2952+1G>A		[38]
		MCC(-)	splicing	NM_001271999	c.3045+1G>A		[38]
		PLCNEC	substitution (missense)	NM_033407	c.4143G>T	p.Arg1381Arg	[36]
		PLCNEC	substitution (missense)	NM_033407	c.5571T>A	p.Asp1857Glu	[36]
		PLCNEC	substitution (missense)	NM_033407	c.283G>T	p.Asp95Tyr	[36]
		PLCNEC	substitution (silent)	NM_033407	c.1617T>G	p.Val539Val	[36]
	DOCK8	PPGL	substitution (missense)			p.Arg1906Pro	[34]
		CSCNET	substitution (missense)		c.1454A>G	p.Tyr485Cys	[145]
		CSCNET	substitution (missense)		c.1723C>T	p.His575Tyr	[145]
		ACC	substitution (missense)		c.1546C>A	p.Pro516Thr	[32]
		NBL	substitution (missense)		c.2142G>T	p.Trp714Cys	[32]
		NBL	substitution (missense)		c.6235A>C	p.Lys2079Gln	[32]
		NBL	substitution (missense)		c.587C>A	p.Ala196Asp	[32]
		NBL	substitution (missense)		c.6123A>T	p.Glu2041Asp	[32]
		PPA	substitution (missense)		c.1501G>T	p.Val501Phe	[32]
		SCLC	substitution (silent)		c.5001C>T	p.Ala1667Ala	[142]
		SINET	insertion (frameshift)	NM_203447	c.575_576insC	p.Gly192fs	[37]
		mPNET	substitution (missense)	NM__001190458	c.1987T>C	p.Ser663Pro	[150]
		mPNET	substitution (missense)	NM_001193536	c.1987T>C	p.Ser663Pro	[150]
		mPNET	substitution (missense)	NM_203447	c.2191T>C	p.Ser731Pro	[150]
		MCC(-)	substitution (missense)	NM_001190458	c.3812G>A	p.Gly1271Glu	[38]
		MCC(-)	substitution (missense)	NM_001193536	c.3908G>A	p.Gly1303Glu	[38]
		MCC(-)	substitution (missense)	NM_203447	c.4112G>A	p.Gly1371Glu	[38]
		PLCNEC	splice	NM_203447	c.3701_splice	e30-3	[36]
		PLCNEC	substitution (missense)	NM_203447	c.5455A>G	p.Ile1819Val	[36]
	DOCK9	MTC	substitution (missense)		c.1751A>G	p.Asn584Ser	[32]
		ACC	insertion (frameshift)		c.4006_4007insT	p.Thr1336fs	[32]
		SCLC	substitution (missense)	NM_001130049	c.2413G>A	p.Asp805Asn	[30]
		SCLC	substitution (missense)	NM_001130049	c.2134G>C	p.Asp712His	[30]
		PNET	substitution (missense)			p.Ser196Asn	[35]
		MCC(-)	substitution (missense)	NM_001130049	c.2345C>T	p.Pro782Leu	[38]
		MCC(-)	substitution (missense)	NM_001130050	c.2342C>T	p.Pro781Leu	[38]
		PLCNEC	substitution (silent)	NM_015296	c.3939C>T	p.Ser1313Ser	[36]
	DOCK10	ACC	substitution (missense)		c.5440T>C	p.Tyr1814His	[32]
		ACC	substitution (missense)		c.6476G>A	p.Gly2159Glu	[32]
		mPNET	substitution (missense)	NM_001290263	c.592C>T	p.Arg198Trp	[150]
		mPNET	substitution (missense)	NM_014689	c.610C>T	p.Arg204Trp	[150]
		SCLC	substitution (missense)	NM_014689	c.2885C>G	p.Thr962Ser	[30]
		MCC	substitution (missense)			p.Glu1100Lys	[143]
		MCC	substitution (missense)			p.Glu1106Lys	[143]
		PLCNEC	substitution (missense)	NM_014689	c.3710G>T	p.Arg1237Ile	[36]
	DOCK11	ACC	substitution (missense)		c.2894T>G	p.Phe965Cys	[32]
		PC	substitution (missense)		c.1267T>A	p.Ser423Thr	[32]
		ACC	substitution (missense)		c.933G>T	p.Met311Ile	[32]
		ACC	substitution (missense)		c.1315G>T	p.Gly439Cys	[32]
		ACC	indel (missense)		c.3236_3237delTAinsCT	p.Tyr1079Ser	[32]
		SCLC	substitution (missense)		c.650C>G	p.Ser217Trp	[142]
		SCLC	substitution (missense)		c.5160G>T	p.Lys1720Asn	[142]
		SCLC	substitution (missense)		c.1071G>T	p.Lys357Asn	[142]
		SCLC	substitution (missense)	NM_144658	c.2539G>C	p.Gly847Arg	[30]
		MCC	substitution (missense)			p.Ile2030Asn	[143]
		MCC	substitution (missense)			p.Leu1696Val	[143]
		PLCNEC	substitution (silent)	NM_144658	c.4836A>C	p.Ala1612Ala	[36]
		PLCNEC	substitution (missense)	NM_144658	c.3868G>T	p.Val1290Leu	[36]
		PLCNEC	substitution (silent)	NM_144658	c.342G>T	p.Val114Val	[36]
	ECT2L	ACC	substitution (missense)		c.1477C>A	p.Gln493Lys	[32]
		NBL	substitution (missense)		c.1300G>A	p.Asp434Asn	[32]
	FARP1	ACC	substitution (stop lost)		c.3230G>C	p.Ter1077Serext*?	[32]
		ACC	substitution (missense)		c.890C>A	p.Ala297Asp	[32]
		MCC(-)	substitution (missense)	NM_001286839	c.1999G>A	p.Asp667Asn	[38]
		MCC(-)	substitution (missense)	NM_005766	c.1999G>A	p.Asp667Asn	[38]
	FARP2	SCLC	substitution (silent)		c.1809C>G	p.Leu603Leu	[142]
		SCLC	substitution (silent)		c.192C>T	p.Cys64Cys	[142]
		SCLC	substitution (silent)		c.1122G>A	p.Thr374Thr	[142]
		PLCNEC	substitution (missense)	NM_014808	c.3107A>C	p.Gln1036Pro	[36]
		PLCNEC	substitution (missense)	NM_014808	c.329G>A	p.Arg110Gln	[36]
	FGD1	SINET	substitution (missense)			p.Arg408Trp	[146]
		SINET	substitution (missense)		c.1222C>T	p.Arg408Trp	[32]
		CD	deletion (inframe)		c.1044_1046delGGA	p.Glu349del	[32]
		SCLC	substitution (silent)		c.1866C>T	p.Cys622Cys	[142]
		PLCNEC	substitution (missense)	NM_004463	c.2789C>T	p.Thr930Ile	[36]
	FGD2	mPNET	substitution (missense)	NM_173558	c.677G>A	p.Arg226His	[150]
		MCC	substitution (nonsens)			p.Gln163*	[143]
		MCC	substitution (missense)			p.Ala60Val	[143]
		MCC	substitution (missense)			p.Asn179Ser	[143]
		MCC	substitution (missense)			p.Asp335His	[143]
		MCC	substitution (missense)			p.Pro41Ser	[143]
		MCC	substitution (missense)			p.Pro143Ser	[143]
		MCC(-)	substitution (missense)	NM_173558	c.523G>A	p.Asp175Asn	[38]
		MCC(-)	substitution (missense)	NM_173558	c.1099C>T	p.Arg367Cys	[38]
		PLCNEC	substitution (missense)	NM_173558	c.619G>T	p.Ala207Ser	[36]
		PLCNEC	substitution (missense)	NM_173558	c.38C>T	p.Ser13Phe	[36]
	FGD3	PLCNEC	deletion (frameshift)	NM_001083536	c.1553delC	p.Ala518fs	[36]
		PLCNEC	substitution (silent)	NM_001083536	c.1554A>T	p.Ala518Ala	[36]
	FGD4	NBL	substitution (missense)		c.1204A>G	p.Ser402Gly	[32]
		PNET	substitution (missense)			p.Gly757Arg	[35]
	FGD5	ACC	substitution (missense)		c.2769G>T	p.Met923Ile	[32]
	FGD6	ACC	substitution (missense)		c.883G>T	p.Val295Phe	[32]
		NBL	substitution (missense)		c.769C>G	p.Gln257Glu	[32]
		NBL	substitution (missense)		c.679C>G	p.Pro227Ala	[32]
		PLCNEC	substitution (missense)	NM_018351	c.4264G>C	p.Glu1422Gln	[36]
		PLCNEC	substitution (missense)	NM_018351	c.2877G>T	p.Lys959Asn	[36]
		PLCNEC	substitution (nonsens)	NM_018351	c.1117G>T	p.Glu373*	[36]
	ITSN1	ACC	substitution (missense)		c.4703C>A	p.Ala1568Asp	[32]
		SCLC	substitution (nonsens)		c.1585C>T	p.Gln529*	[142]
		SCLC	substitution (silent)		c.147T>C	p.Phe49Phe	[142]
		SCLC	substitution (nonsens)		c.3116G>A	p.Trp1039*	[142]
		MCC	substitution (missense)			p.Phe566Leu	[143]
		MCC	substitution (missense)			p.Phe603Leu	[143]
		MCC(-)	substitution (missense)	NM_003024	c.4934C>T	p.Ser1645Phe	[38]
		PLCNEC	substitution (missense)	NM_003024	c.2357G>C	p.Gly786Ala	[36]
	ITSN2	ACC	substitution (missense)		c.1334A>G	p.Glu445Gly	[32]
		CSCNET	substitution (missense)		c.3452G>A	p.Gly1151Glu	[145]
		CSCNET	substitution (missense)		c.1115A>G	p.Glu372Gly	[145]
		PLCNEC	substitution (silent)	NM_006277	c.1224G>A	p.Gln408Gln	[36]
		PLCNEC	substitution (silent)	NM_006277	c.2871T>C	p.Ser957Ser	[36]
	KALRN	ACC	insertion (frameshift)		c.8147_8148insA	p.Ser2716fs	[32]
		ACC	substitution (missense)		c.3410G>A	p.Arg1137His	[32]
		MTC	substitution (missense)		c.3085G>A	p.Asp1029Asn	[32]
		NBL	substitution (missense)		c.2388G>T	p.Met796Ile	[32]
		SCLC	substitution (silent)		c.126C>A	p.Ser42Ser	[142]
		SCLC	substitution (missense)		c.194G>A	p.Arg65His	[142]
		SCLC	substitution (missense)	NM_001024660	c.1975G>C	p.Asp659His	[30]
		SCLC	substitution (missense)	NM_007064	c.2089G>A	p.Asp697Asn	[30]
		PNET	substitution (missense)			p.Pro2591Ser	[35]
		MCC(-)	substitution (missense)	NM_001024660	c.2843C>T	p.Ser948Phe	[38]
		MCC(-)	substitution (missense)	NM_003947	c.2843C>T	p.Ser948Phe	[38]
		PLCNEC	substitution (missense)	NM_007064	c.10G>A	p.Gly4Ser	[36]
		PLCNEC	substitution (missense)	NM_001024660	c.3827G>T	p.Arg1276Leu	[36]
		PLCNEC	substitution (nonsens)	NM_001024660	c.7125G>A	p.Trp2375*	[36]
		PLCNEC	substitution (silent)	NM_001024660	c.5076A>G	p.Glu1692Glu	[36]
		PLCNEC	substitution (missense)	NM_001024660	c.7753G>T	p.Val2585Leu	[36]
		PLCNEC	substitution (missense)	NM_001024660	c.8643G>C	p.Leu2881Phe	[36]
	MCF2	ACA	substitution (missense)		c.1004A>G	p.Asn335Ser	[32]
		ACC	substitution (missense)		c.1192C>A	p.Gln398Lys	[32]
		ACC	substitution (missense)		c.713T>C	p.Ile238Thr	[32]
		SCLC	substitution (missense)		c.1033C>A	p.Leu345Ile	[142]
		SCLC	substitution (missense)	NM_001171877	c.1156G>T	p.Ala386Ser	[30]
		SCLC	substitution (missense)	NM_001171877	c.779G>A	p.Arg260Lys	[30]
		PLCNEC	substitution (missense)	NM_001171876	c.2179G>T	p.Asp727Tyr	[36]
		PLCNEC	substitution (silent)	NM_001171876	c.1152C>T	p.Thr384Thr	[36]
	MCF2L	ACA	substitution (missense)		c.2728G>A	p.Glu910Lys	[32]
		ACC	substitution (missense)		c.2836C>T	p.Arg946Cys	[32]
		NBL	substitution (missense)		c.2527G>A	p.Ala843Thr	[32]
		ACA	splice acceptor		c.3360-2A>T		[32]
		PLCNEC	substitution (missense)	NM_001112732	c.255G>T	p.Met85Ile	[36]
	MCF2L2	ACC	insertion (frameshift)		c.611_612insG	p.Asn205fs	[32]
		ACC	substitution (missense)		c.1537C>A	p.Gln513Lys	[32]
		ACC	substitution (missense)		c.2122G>C	p.Asp708His	[32]
		NBL	insertion (frameshift)		c.1859_1860insC	p.Arg621fs	[32]
	NET1	MCC(-)	substitution (missense)	NM_005863	c.1243C>T	p.Arg415Cys	[38]
		MCC(-)	substitution (missense)	NM_001047160	c.1405C>T	p.Arg469Cys	[38]
	NGEF	NBL	substitution (missense)		c.2027T>C	p.Ile676Thr	[32]
		SCLC	substitution (silent)		c.798C>T	p.Ile266Ile	[142]
		PNET	substitution (missense)			p.Thr439Asn	[35]
		PLCNEC	substitution (silent)	NM_019850	c.1983C>T	p.Gly661Gly	[36]
		PLCNEC	substitution (missense)	NM_019850	c.869A>G	p.Lys290Arg	[36]
		PLCNEC	substitution (silent)	NM_019850	c.852C>T	p.Ser284Ser	[36]
		PLCNEC	substitution (silent)	NM_019850	c.468C>A	p.Ala156Ala	[36]
	OBSCN	PPGL	substitution (nonsens)	NM_001098623	c.7904C>A	p.Ser2635*	[33]
		PPGL	substitution (nonsens)	NM_052843	c.7904C>A	p.Ser2635*	[33]
		PPGL	substitution (nonsens)	NM_001271223	c.9191C>A	p.Ser3064*	[33]
		PPGL	substitution (silent)	NM_001098623	c.4797G>A	p.Ala1599Ala	[39]
		ACA	substitution (missense)		c.11018G>A	p.Arg3673Gln	[32]
		ACC	substitution (missense)		c.9639G>T	p.Gln3213His	[32]
		ACC	substitution (nonsens)		c.15727G>T	p.Gly5243*	[32]
		ACC	substitution (missense)		c.19933G>A	p.Asp6645Asn	[32]
		ACC	substitution (missense)		c.16457C>G	p.Ala5486Gly	[32]
		NBL	substitution (missense)		c.11374C>A	p.His3792Asn	[32]
		NBL	substitution (missense)		c.10906G>A	p.Val3636Met	[32]
		NBL	insertion (frameshift)		c.23840_23841insG	p.Gly7948fs	[32]
		NBL	deletion (frameshift)		c.17048delT	p.Leu5683fs	[32]
		NBL	substitution (missense)		c.9067G>C	p.Gly3023Arg	[32]
		CSCNET	substitution (missense)		c.1123A>G	p.Ser375Gly	[145]
		CSCNET	substitution (missense)		c.11863A>G	p.Arg3955Gly	[145]
		CSCNET	substitution (missense)		c.16178A>G	p.Glu5393Gly	[145]
		CSCNET	substitution (missense)		c.18673G>A	p.Asp6216Asn	[145]
		PHNET	substitution (missense)	NM_001098623	c.8867G>A	p.Arg2956Gln	[148]
		SCLC	substitution (missense)	NM_001098623	c.6890G>T	p.Arg2297Leu	[30]
		PNET	substitution (missense)			p.Val2677Leu	[35]
		PNET	substitution (missense)			p.Ala1540Val	[35]
		PNET	substitution (silent)			p.Ala6537Ala	[35]
		MCC	substitution (missense)			p.Ser3992Phe	[143]
		MCC	substitution (missense)			p.Ser63258Phe	[143]
		MCC(-)	substitution (nonframeshift)	NM_001098623	c.7458_7459TA		[38]
		MCC(-)	substitution (nonframeshift)	NM_052843	c.7458_7459TA		[38]
		MCC(-)	substitution (nonframeshift)	NM_001271223	c.8745_8746TA		[38]
		MCC(-)	substitution (nonframeshift)	NM_001098623	c.6810_6811TT		[38]
		MCC(-)	substitution (nonframeshift)	NM_052843	c.6810_6811TT		[38]
		MCC(-)	substitution (nonframeshift)	NM_001271223	c.8097_8098TT		[38]
		PLCNEC	substitution (missense)	NM_001098623	c.8599C>T	p.Arg2867Cys	[36]
		PLCNEC	substitution (missense)	NM_001098623	c.11122A>G	p.Thr3708Ala	[36]
		PLCNEC	substitution (silent)	NM_001098623	c.23841C>T	p.Phe7947Phe	[36]
		PLCNEC	substitution (missense)	NM_001098623	c.20849C>A	p.Pro6950His	[36]
		PLCNEC	substitution (missense)	NM_001098623	c.12283G>A	p.Glu4095Lys	[36]
	PLEKHG1	PPGL	substitution (missense)	NM_001029884	c.2027G>A	p.Arg676Gln	[33]
		SINET	substitution (missense)	NM_001029884	c.3639T>A	p.Ser1213Arg	[37]
		MCC(-)	substitution (missense)	NM_001029884	c.2069C>T	p.Ser690Phe	[38]
		MCC(-)	substitution (missense)	NM_001029884	c.3101G>A	p.Arg1034Lys	[38]
		MCC(-)	substitution (missense)	NM_001029884	c.1027C>T	p.Leu343Phe	[38]
		PLCNEC	substitution (missense)	NM_001029884	c.805G>A	p.Asp269Asn	[36]
		PLCNEC	substitution (nonsens)	NM_001029884	c.3004G>T	p.Glu1002*	[36]
	PLEKHG2	ACC	deletion (frameshift)		c.139delC	p.Arg47fs	[32]
		ACC	substitution (missense)		c.3298C>T	p.His1100Tyr	[32]
		PC	substitution (missense)		c.953G>A	p.Gly318Asp	[32]
		PTC	substitution (missense)		c.2074G>A	p.Asp692Asn	[32]
		SCLC	substitution (missense)		c.3062A>T	p.Asp1021Val	[142]
		PNET	substitution (missense)			p.Gly45Val	[35]
		MCC	substitution (missense)			p.Ala1262Thr	[143]
		MCC	substitution (missense)			p.Ala1291Thr	[143]
		MCC(-)	substitution (missense)	NM_022835	c.2497C>T	p.Arg833Trp	[38]
		PLCNEC	substitution (missense)	NM_022835	c.2212G>A	p.Gly738Arg	[36]
		PLCNEC	substitution (silent)	NM_022835	c.1806G>T	p.Leu602Leu	[36]
		PLCNEC	substitution (missense)	NM_022835	c.1384G>T	p.Gly462Trp	[36]
	PLEKHG3	NBL	deletion (frameshift)		c.2930delG	p.Gly977fs	[32]
		CSCNET	substitution (missense)		c.821C>T	p.Thr274Ile	[145]
		CSCNET	substitution (missense)		c.1810T>C	p.Ser604Pro	[145]
		PLCNEC	substitution (missense)	NM_015549	c.248C>T	p.Ala83Val	[36]
		PLCNEC	substitution (silent)	NM_015549	c.312A>G	p.Thr104Thr	[36]
	PLEKHG4	PNET	substitution (silent)			p.Ala1079Ala	[35]
		PLCNEC	substitution (silent)	NM_015432	c.1230G>A	p.Glu410Glu	[36]
		PNET	substitution (missense)		c.349C>A	p.Gln117Lys	[32]
	PLEKHG4B	PHNET	substitution (missense)	NM_052909	c.1055T>C	p.Phe352Ser	[148]
		SCLC	deletion (frameshift)	NM_052909	c.153delC	p.Asp51fs	[30]
		PNET	substitution (missense)			p.Gln388Arg	[35]
		PLCNEC	substitution (silent)	NM_052909	c.114C>A	p.Ala38Ala	[36]
		ACA	splicing		c.1582-1G>T		[32]
	PLEKHG5	PLCNEC	insertion (frameshift)	NM_198681	c.1849_1850insG	p.Ala617fs	[36]
		PLCNEC	substitution (missense)	NM_198681	c.2840C>G	p.Pro947Arg	[36]
		PLCNEC	substitution (missense)	NM_198681	c.1895G>A	p.Ser632Asn	[36]
		ACC	substitution (missense)		c.1688C>A	p.Pro563His	[32]
	PLEKHG6	NBL	substitution (nonsens)			p.Arg27*	[144]
		PNET	substitution (missense)			p.Asp435Val	[35]
		MCC(+)	substitution (missense)	NM_001144857	c.1081C>A	p.Leu361Met	[38]
		MCC(+)	substitution (missense)	NM_001144856	c.1177C>A	p.Leu393Met	[38]
		MCC(+)	substitution (missense)	NM_018173	c.1177C>A	p.Leu393Met	[38]
		ACC	substitution (missense)		c.964G>A	p.Ala322Thr	[32]
		ACC	substitution (missense)		c.1081G>A	p.Glu361Lys	[32]
		ACC	substitution (missense)		c.1096G>A	p.Ala366Thr	[32]
		ACC	substitution (missense)		c.1141G>A	p.Asp381Asn	[32]
	PLEKHG7	MCC(-)	substitution (missense)	NM_001004330	c.469G>A	p.Glu157Lys	[38]
		ACC	substitution (missense)		c.552G>T	p.Glu184Asp	[32]
		NBL	substitution (missense)		c.697G>T	p.Ala233Ser	[32]
	PREX1	ACC	substitution (missense)		c.3483C>G	p.His1161Gln	[32]
		ACC	substitution (missense)		c.793C>A	p.Leu265Ile	[32]
		NBL	substitution (missense)		c.2594T>C	p.Val865Ala	[32]
		CSCNET	substitution (missense)		c.2618T>C	p.Ile873Thr	[145]
		CSCNET	substitution (missense)		c.2374C>A	p.His792Asn	[145]
		SCLC	substitution (missense)		c.671A>G	p.Gln224Arg	[142]
		SCLC	substitution (missense)		c.2630G>T	p.Arg877Leu	[142]
		SCLC	substitution (missense)	NM_020820	c.3462G>T	p.Glu1154Asp	[30]
		SCLC	substitution (missense)	NM_020820	c.1165C>A	p.Arg389Ser	[30]
		SCLC	substitution (missense)	NM_020820	c.895G>A	p.Val299Ile	[30]
		MCC	substitution (missense)			p.Ser1112Leu	[143]
		MCC(-)	substitution (missense)	NM_020820	c.3484G>A	p.Asp1162Asn	[38]
		PLCNEC	substitution (missense)	NM_020820	c.2231G>T	p.Gly744Val	[36]
		PLCNEC	substitution (missense)	NM_020820	c.4934C>A	p.Pro1645Gln	[36]
		PLCNEC	substitution (silent)	NM_020820	c.3558G>C	p.Val1186Val	[36]
	PREX2	PPGL	substitution (missense)		c.3583C>G	p.Arg1195Gly	[32]
		ACC	substitution (nonsens)		c.4315G>T	p.Glu1439*	[32]
		SCLC	substitution (missense)		c.3384G>T	p.Gln1128His	[142]
		SCLC	substitution (silent)		c.1257G>T	p.Leu419Leu	[142]
		SCLC	substitution (missense)		c.2857T>A	p.Ser953Thr	[142]
		PNET	substitution (silent)			p.Leu1225Leu	[35]
		MCC	substitution (missense)			p.Arg117Cys	[143]
		MCC	substitution (missense)			p.Pro188Leu	[143]
		MCC(-)	substitution (missense)	NM_024870	c.1657G>A	p.Glu553Lys	[38]
		MCC(-)	substitution (missense)	NM_025170	c.1657G>A	p.Glu553Lys	[38]
		MCC(-)	substitution (nonframeshift)	NM_024870	c.906_907AA		[38]
		MCC(-)	substitution (nonframeshift)	NM_025170	c.906_907AA		[38]
		MCC(-)	substitution (missense)	NM_024870	c.3445C>T	p.Arg1149Cys	[38]
		MCC(-)	substitution (missense)	NM_024870	c.2090C>T	p.Ser697Phe	[38]
		MCC(-)	substitution (missense)	NM_025170	c.2090C>T	p.Ser697Phe	[38]
		PLCNEC	substitution (missense)	NM_024870	c.4708G>C	p.Gly1570Arg	[36]
		PLCNEC	substitution (missense)	NM_024870	c.2070G>T	p.Gln690His	[36]
		PLCNEC	substitution (missense)	NM_024870	c.2623G>C	p.Glu875Gln	[36]
		PLCNEC	substitution (missense)	NM_024870	c.2357G>T	p.Cys786Phe	[36]
		PLCNEC	substitution (missense)	NM_024870	c.2923G>C	p.Glu975Gln	[36]
		PLCNEC	substitution (missense)	NM_024870	c.4680G>T	p.Met1560Ile	[36]
		PLCNEC	substitution (missense)	NM_024870	c.1426C>G	p.Gln476Glu	[36]
	RASGRF1	ACA	substitution (missense)		c.3476T>C	p.Ile1159Thr	[32]
		ACA	substitution (missense)		c.1927T>C	p.Cys643Arg	[32]
		ACC	substitution (missense)		c.2988G>C	p.Glu996Asp	[32]
		SCLC	substitution (missense)		c.3665C>A	p.Ser1222Tyr	[142]
		SCLC	splice		c.2794_splice	e19+3	[142]
		MCC	substitution (nonsens)			p.Gln455*	[143]
		MCC	substitution (missense)			p.His398Tyr	[143]
	RASGRF2	ACC	substitution (missense)		c.2470G>T	p.Ala824Ser	[32]
		SCLC	substitution (missense)		c.1737G>T	p.Trp579Cys	[142]
		SCLC	substitution (missense)		c.1849C>T	p.Arg617Cys	[142]
		SCLC	substitution (missense)	NM_006909	c.2629T>A	p.Ser877Thr	[30]
		MCC	substitution (missense)			p.His610Gln	[143]
		MCC	substitution (missense)			p.Glu1008Lys	[143]
		MCC	substitution (missense)			p.Cys1084Tyr	[143]
		PLCNEC	substitution (nonsens)	NM_006909	c.789C>A	p.Tyr263*	[36]
		PLCNEC	substitution (missense)	NM_006909	c.1373A>T	p.Gln458Leu	[36]
	SOS1	NBL	deletion			AsnLeuAsn992SerAspGly	[144]
		CSCNET	substitution (missense)		c.2950G>A	p.Glu984Lys	[145]
		CSCNET	substitution (missense)		c.1259A>G	p.Lys420Arg	[145]
		CSCNET	substitution (missense)		c.1214G>A	p.Cys405Tyr	[145]
	SOS2	ACC	substitution (missense)		c.3931A>G	p.Lys1311Glu	[32]
		PLCNEC	substitution (missense)	NM_006939	c.1156G>C	p.Asp386His	[36]
		PLCNEC	substitution (missense)	NM_006939	c.2296C>A	p.Pro766Thr	[36]
	SPATA13	NBL	substitution (missense)			p.Gln?Lys	[144]
		NBL	substitution (missense)		c.3455C>T	p.Ala1152Val	[32]
		MCC	substitution (missense)			p.Asp1142Asn	[143]
		MCC	substitution (missense)			p.Asp377Asn	[143]
		MCC	substitution (missense)			p.Asp415Asn	[143]
		MCC	substitution (missense)			p.Asp439Asn	[143]
		MCC	substitution (missense)			p.Asp461Asn	[143]
		MCC	substitution (missense)			p.Asp463Asn	[143]
		MCC	substitution (missense)			p.Asp517Asn	[143]
		MCC(-)	substitution (missense)	NM_001166271	c.166C>T	p.Pro56Ser	[38]
		MCC(-)	substitution (missense)	NM_001286792	c.352C>T	p.Pro118Ser	[38]
		MCC(-)	substitution (nonframeshift)	NM_001166271	c.579_580TT		[38]
		MCC(-)	substitution (nonframeshift)	NM_001286792	c.765_766TT		[38]
		PLCNEC	substitution (missense)	NM_001166271	c.2656G>T	p.Asp886Tyr	[36]
	TIAM1	NBL	substitution (nonsens)			p.Trp1284*	[144]
		NBL	substitution (missense)			p.Leu561Ile	[144]
		NBL	substitution (missense)			p.Ala1437Ser	[144]
		NBL	deletion (frameshift)		c.2156delG	p.Gly719fs*5	[147]
		NBL	substitution (missense)		c.1231G>C	p.Glu411Gln	[147]
		ACA	substitution (missense)		c.2787G>T	p.Glu929Asp	[32]
		ACC	substitution (missense)		c.1309G>C	p.Ala437Pro	[32]
		ACC	substitution (missense)		c.2213G>A	p.Gly738Asp	[32]
		ACC	deletion (frameshift)		c.1921_1934delGCTTTTGCAAGTCG	p.Ala641fs	[32]
		ACC	substitution (missense)		c.1913G>C	p.Arg638Thr	[32]
		SCLC	substitution (silent)		c.4572G>A	p.Leu1524Leu	[142]
		SCLC	substitution (missense)	NM_003253	c.C2817G	p.Ser939Arg	[30]
		PLCNEC	substitution (missense)	NM_003253	c.1933C>G	p.Arg645Gly	[36]
		PLCNEC	splicing	NM_003253	c.3942_splice	e22+3	[36]
		PLCNEC	substitution (missense)	NM_003253	c.1380G>T	p.Arg460Ser	[36]
		PLCNEC	substitution (missense)	NM_003253	c.1565G>C	p.Gly522Ala	[36]
		PLCNEC	substitution (silent)	NM_003253	c.4680G>T	p.Ser1560Ser	[36]
		PLCNEC	substitution (missense)	NM_003253	c.653C>A	p.Ala218Glu	[36]
	TIAM2	ACC	substitution (missense)		c.1390C>G	p.Arg464Gly	[32]
		ACC	substitution (missense)		c.4480G>A	p.Glu1494Lys	[32]
		ACC	substitution (missense)		c.4200G>T	p.Lys1400Asn	[32]
		ACC	substitution (missense)		c.3617C>A	p.Ala1206Asp	[32]
		NBL	substitution (missense)		c.3931C>A	p.Gln1311Lys	[32]
		SINET	substitution (missense)		c.2090A>C	p.Tyr697Ser	[32]
		SINET	substitution (missense)	NM_012454	c.2090A>C	p.Tyr697Ser	[37]
		mPNET	substitution (missense)	NM_012454	c.1532G>C	p.Gly511Ala	[150]
		mPNET	substitution (missense)	NM_012454	c.364G>A	p.Glu122Lys	[150]
		PNET	substitution (missense)			p.Lys978Glu	[35]
		MCC	substitution (missense)			p.Ser355Phe	[143]
		MCC	substitution (missense)			p.Ser601Phe	[143]
		MCC(-)	substitution (missense)	NM_012454	c.1304C>T	p.Ser435Phe	[38]
		MCC(-)	substitution (missense)	NM_012454	c.734C>T	p.Ser245Phe	[38]
		PLCNEC	substitution (silent)	NM_012454	c.4491C>A	p.Val1497Val	[36]
		PLCNEC	substitution (missense)	NM_012454	c.922C>A	p.Leu308Met	[36]
		PLCNEC	substitution (silent)	NM_012454	c.729G>T	p.Leu243Leu	[36]
	TRIO	CSCNET	substitution (missense)		c.2011G>A	p.Asp671Asn	[145]
		CSCNET	substitution (missense)		c.6814A>G	p.Asn2272Asp	[145]
		ACC	substitution (missense)		c.1811G>T	p.Arg604Ile	[32]
		ACC	substitution (missense)		c.4211A>G	p.Tyr1404Cys	[32]
		NBL	complex	/	/	/	[144]
		NBL	substitution (missense)		c.3224C>T	p.Thr1075Ile	[32]
		NBL	duplication (frameshift)		c.7042dupC	p.His2348fs	[32]
		NBL	substitution (missense)		c.582T>G	p.Asp194Glu	[32]
		PNET	substitution (silent)			p.Ile1758Ile	[35]
		MCC(-)	substitution (missense)	NM_007118	c.4009G>A	p.Glu1337Lys	[38]
		PLCNEC	substitution (missense)	NM_007118	c.5013C>G	p.Asn1671Lys	[36]
		PLCNEC	substitution (silent)	NM_007118	c.6630G>T	p.Pro2210Pro	[36]
		PLCNEC	substitution (silent)	NM_007118	c.8541C>G	p.Leu2847Leu	[36]
		PLCNEC	substitution (missense)	NM_007118	c.1600G>A	p.Val534Met	[36]
		PLCNEC	substitution (missense)	NM_007118	c.6365G>T	p.Ser2122Ile	[36]
		PLCNEC	splicing	NM_007118	c.3881_splice	e23+1	[36]
	VAV1	ACC	substitution (missense)		c.1343A>G	p.Asn448Ser	[32]
		ACC	deletion (frameshift)		c.2336delG	p.Gly779fs	[32]
		ACC	substitution (missense)		c.230C>A	p.Thr77Asn	[32]
		ACC	substitution (missense)		c.1634G>A	p.Arg545His	[32]
		NBL	substitution (missense)		c.872G>T	p.Ser291Ile	[32]
		SCLC	substitution (silent)		c.360C>A	p.Ile120Ile	[142]
		PNET	substitution (silent)			p.Leu278Leu	[35]
		PNET	substitution (silent)			p.Glu483Glu	[35]
		PLCNEC	substitution (silent)	NM_005428	c.1257G>A	p.Lys419Lys	[36]
		PLCNEC	substitution (missense)	NM_005428	c.956G>A	p.Arg319Lys	[36]
		PLCNEC		NM_005428	c.?	p.?	[36]
		PLCNEC	substitution (missense)	NM_005428	c.2168C>T	p.Ala723Val	[36]
	VAV2	NBL	substitution (missense)		c.994C>T	p.Pro332Ser	[32]
		SCLC	substitution (silent)		c.873A>G	p.Thr291Thr	[142]
		MCC(-)	substitution (missense)	NM_001134398	c.G431A	p.Ser144Asn	[38]
		MCC(-)	substitution (missense)	NM_003371	c.G431A	p.Ser144Asn	[38]
		PLCNEC	substitution (missense)	NM_001134398	c.1032G>T	p.Lys344Asn	[36]
		PLCNEC	substitution (missense)	NM_001134398	c.1712C>A	p.Pro571His	[36]
		PLCNEC	substitution (missense)	NM_001134398	c.1991G>T	p.Arg664Leu	[36]
	VAV3	NBL	substitution (missense)		c.988C>T	p.Arg330Cys	[147]
		ACC	substitution (missense)		c.1457C>G	p.Thr486Arg	[32]
		ACC	substitution (nonsens)		c.2221G>T	p.Glu741*	[32]
		ACC	substitution (missense)		c.1157T>G	p.Leu386Arg	[32]
		PNET	substitution (missense)			p.Leu70Phe	[35]
		PLCNEC	substitution (missense)	NM_006113	c.1282G>T	p.Ala428Ser	[36]
		PLCNEC	substitution (missense)	NM_006113	c.152G>C	p.Arg51Pro	[36]
		PLCNEC	substitution (nonstop)	NM_006113	c.2542T>A	p.*848Lys	[36]
GAPs	ARHGAP1	PPGL	substitution (missense)		c.1131G>C	p.Gln377His	[32]
		PLCNEC	substitution (silent)	NM_004308	c.774C>T	p.Pro258Pro	[36]
	ARHGAP4	NBL	splicing		c.273-2_273-1insC		[32]
		SCLC	substitution (missense)		c.2465G>T	p.Gly822Val	[142]
		SCLC	duplication (frameshift)	NM_001666	c.1889dupT	p.Val630fs	[30]
		SINET	deletion (frameshift)	NM_001666	c.1738delG	p.Val580fs	[37]
		PLCNEC	substitution (missense)	NM_001164741	c.2405C>G	p.Ala802Gly	[36]
		PLCNEC	substitution (silent)	NM_001164741	c.1197G>T	p.Leu399Leu	[36]
		PLCNEC	substitution (missense)	NM_001164741	c.2474G>T	p.Arg825Leu	[36]
	ARHGAP5	CSCNET	substitution (missense)		c.3986C>T	p.Ala1329Val	[145]
		CSCNET	substitution (missense)		c.4162G>A	p.Val1388Met	[145]
		ACC	deletion (frameshift)		c.796_808delAGACAACTTGTTG	p.Arg266fs	[32]
		NBL	deletion (frameshift)		c.2168delA	p.Asn723fs	[32]
		SINET	substitution (silent)	NM_001173	c.2901A>G	p.Pro967Pro	[37]
		PLCNEC	substitution (missense)	NM_001030055	c.1690A>G	p.Thr564Ala	[36]
		PLCNEC	substitution (missense)	NM_001030055	c.3755G>A	p.Arg1252His	[36]
	ARHGAP6	ACC	substitution (missense)		c.97C>A	p.Arg33Ser	[32]
		ACC	substitution (missense)		c.1194T>G	p.Asp398Glu	[32]
		ACC	substitution (missense)		c.2065G>T	p.Ala689Ser	[32]
		ACC	substitution (nonsens)		c.1878T>A	p.Tyr626*	[32]
		NBL	substitution (missense)		c.2207G>T	p.Gly736Val	[32]
		NBL	insertion (frameshift)		c.265_266insC	p.Arg89fs	[32]
		SINET	substitution (missense)	NM_013427	c.309C>A	p.Phe103Leu	[37]
		mPNET	substitution (missense)	NM_001287242	c.386C>A	p.Ser129Tyr	[150]
		mPNET	substitution (missense)	NM_006125	c.926C>A	p.Ser309Tyr	[150]
		mPNET	substitution (missense)	NM_013423	c.317C>A	p.Ser106Tyr	[150]
		PLCNEC	deletion (frameshift)	NM_013427	c.2837delG	p.Gly946fs	[36]
	ARHGAP9	APA	substitution (missense)		c.409C>T	p.Arg137Cys	[32]
		ACA	substitution (missense)		c.898C>A	p.Arg300Ser	[32]
		SCLC	substitution (missense)		c.410G>T	p.Arg137Leu	[142]
		SCLC	substitution (missense)	NM_001080157	c.485G>C	p.Gly162Ala	[30]
		MCC(-)	substitution (missense)	NM_001080156	c.1316C>T	p.Pro439Leu	[38]
		MCC(-)	substitution (missense)	NM_001080157	c.1868C>T	p.Pro623Leu	[38]
		MCC(-)	substitution (missense)	NM_032496	c.1868C>T	p.Pro623Leu	[38]
		PLCNEC	substitution (missense)	NM_032496	c.286G>T	p.Val96Phe	[36]
		PLCNEC	substitution (silent)	NM_032496	c.1401G>A	p.Leu467Leu	[36]
		PLCNEC	substitution (missense)	NM_032496	c.370A>T	p.Arg124Trp	[36]
	ARHGAP10	NBL	substitution (missense)	/		p.Gln352Lys	[144]
		NBL	substitution (missense)	/		p.Ala152Ser	[144]
		ACC	substitution (missense)		c.1262G>A	p.Gly421Glu	[32]
		ACC	splicing		c.1868-1G>T		[32]
		SCLC	substitution (silent)		c.1185G>T	p.Gly395Gly	[142]
	ARHGAP11A	CSCNET	substitution (missense)		c.824T>C	p.Leu275Pro	[145]
		CSCNET	substitution (missense)		c.1063C>T	p.Leu355Phe	[145]
		CSCNET	substitution (missense)		c.1088C>T	p.Pro363Leu	[145]
		ACC	substitution (missense)		c.1040A>G	p.Lys347Arg	[32]
		ACA	substitution (missense)		c.2002T>C	p.Cys668Arg	[32]
		mPNET	substitution (missense)	NM_001286479	c.107C>G	p.Ala36Gly	[150]
		mPNET	substitution (missense)	NM_014783	c.674C>G	p.Ala225Gly	[150]
		mPNET	substitution (missense)	NM_199357	c.674C>G	p.Ala225Gly	[150]
		PNET	substitution (missense)			p.Tyr499Cys	[35]
		SCLC	substitution (missense)	NM_001286479	c.238G>A	p.Glu80Lys	[30]
	ARHGAP11B	PPGL	substitution (missense)	NM_001039841	c.20T>G	p.Val7Gly	[39]
	ARHGAP12	SCLC	substitution (silent)		c.1371A>T	p.Thr457Thr	[142]
		PLCNEC	deletion (frameshift)	NM_018287	c.1805delA	p.Lys602fs	[36]
	ARHGAP15	ACC	substitution (missense)		c.811A>C	p.Lys271Gln	[32]
		ACC	substitution (missense)		c.1130A>G	p.Glu377Gly	[32]
		SCLC	substitution (missense)		c.902G>T	p.Cys301Phe	[142]
		SCLC	substitution (silent)		c.603C>T	p.Asn201Asn	[142]
		SCLC	insertion (frameshift)		c.1002_1003insG	p.Glu335fs	[142]
		MCC(-)	substitution (missense)	NM_018460	c.110G>A	p.Arg37Lys	[38]
	ARHGAP17	SINET	substitution (missense)		c.487G>C	p.Gly163Arg	[32]
		SCLC	substitution (silent)		c.2043G>A	p.Thr681Thr	[142]
		SINET	substitution (missense)	NM_001006634	c.562G>A	p.Glu188Lys	[37]
		SINET	substitution (missense)	NM_001006634	c.487G>C	p.Gly163Arg	[37]
		PNET	substitution (missense)			p.Glu112Lys	[35]
		MCC	substitution (missense)			p.Ala319Val	[143]
		PLCNEC	substitution (missense)	NM_001006634	c.252G>T	p.Gln84His	[36]
		PLCNEC	substitution (missense)	NM_001006634	c.515A>T	p.Lys172Ile	[36]
	ARHGAP18	mPNET	deletion (frameshift)	NM_033515	c.1687delG	p.Glu563fs	[150]
	ARHGAP19	SINET	splicing	NM_032900	c.993_splice	p.Lys331_splice	[37]
		SCLC	substitution (missense)	NM_001204300	c.184G>A	p.Val62Ile	[30]
	ARHGAP20	NBL	substitution (nonsens)		c.352A>T	p.Lys118*	[32]
		NBL	substitution (missense)		c.2405C>A	p.Ser802Tyr	[32]
		ACC	substitution (missense)		c.696G>T	p.Met232Ile	[32]
		SCLC	substitution (silent)		c.1287G>A	p.Val429Val	[142]
		SCLC	substitution (silent)		c.1059G>A	p.Ser353Ser	[142]
		SCLC	substitution (missense)	NM_001258415	c.T2169A	p.Asn723Lys	[30]
		SCLC	splicing	NM_001258415	c.1536+1G>T		[30]
		MCC	substitution (missense)			p.Glu495Lys	[143]
		MCC	substitution (missense)			p.Glu505Lys	[143]
		MCC	substitution (missense)			p.Glu508Lys	[143]
		MCC	substitution (missense)			p.Glu531Lys	[143]
		MCC	substitution (missense)			p.Glu74Lys	[143]
		MCC	substitution (missense)			p.Leu259Phe	[143]
		MCC	substitution (missense)			p.Leu272Phe	[143]
		MCC	substitution (missense)			p.Leu269Phe	[143]
		MCC	substitution (missense)			p.Leu295Phe	[143]
		MCC(-)	substitution (missense)	NM_001258415	c.707G>A	p.Gly236Glu	[38]
		MCC(-)	substitution (missense)	NM_001258417	c.668G>A	p.Gly223Glu	[38]
		MCC(-)	substitution (missense)	NM_001258418	c.668G>A	p.Gly223Glu	[38]
		MCC(-)	substitution (missense)	NM_001258416	c.698G>A	p.Gly223Glu	[38]
		MCC(-)	substitution (missense)	NM_020809	c.776G>A	p.Gly259Glu	[38]
		PLCNEC	substitution (missense)	NM_020809	c.2024G>T	p.Arg675Met	[36]
	ARHGAP21	ACA	substitution (missense)		c.2724C>G	p.Ile908Met	[32]
		ACC	substitution (missense)		c.865A>G	p.Asn289Asp	[32]
		SCLC	substitution (missense)		c.2420A>G	p.Asp807Gly	[142]
		SCLC	substitution (missense)	NM_020824	c.1697A>G	p.Asn566Ser	[30]
		mPNET	substitution (missense)	NM_020824	c.4772C>T	p.Ser1591Leu	[150]
		PLCNEC	splicing	NM_020824	c.3133_splice	e15-2	[36]
	ARHGAP22	SCLC	substitution (missense)		c.265A>G	p.Thr89Ala	[142]
		SINET	splicing		c.-1739_splice		[37]
		mPNET	substitution (missense)	NM_001256026	c.1327C>T	p.Arg443Cys	[150]
		mPNET	substitution (missense)	NM_001256024	c.1645C>T	p.Arg549Cys	[150]
		mPNET	substitution (missense)	NM_001256025	c.1615C>T	p.Arg539Cys	[150]
		PLCNEC	substitution (missense)	NM_021226	c.1070C>A	p.Pro357His	[36]
		PLCNEC	substitution (nonsens)	NM_021226	c.640G>T	p.Glu214*	[36]
		PLCNEC	substitution (silent)	NM_021226	c.513G>T	p.Leu171Leu	[36]
	ARHGAP23	ACA	substitution (missense)		c.1235A>G	p.Asp412Gly	[32]
		MCC	substitution (missense)			p.Leu74Arg	[143]
		MCC	substitution (missense)			p.Pro442Leu	[143]
		MCC	substitution (missense)			p.Pro348Leu	[143]
	ARHGAP24	SCLC	substitution (missense)		c.1985A>G	p.Tyr662Cys	[142]
		MCC	substitution (missense)			p.Pro235Leu	[143]
		MCC	substitution (missense)			p.Pro330Leu	[143]
		MCC	substitution (missense)			p.Pro237Leu	[143]
		MCC	substitution (missense)			p.Pro245Leu	[143]
		MCC(-)	substitution (missense)	NM_031305	c.1526C>T	p.Ser509Phe	[38]
		MCC(-)	substitution (missense)	NM_001042669	c.1520C>T	p.Ser507Phe	[38]
		MCC(-)	substitution (missense)	NM_001287805	c.1550C>T	p.Ser517Phe	[38]
		MCC(-)	substitution (missense)	NM_001025616	c.1805C>T	p.Ser602Phe	[38]
		PLCNEC	substitution (missense)	NM_001025616	c.1569A>T	p.Leu523Phe	[36]
	ARHGAP25	SINET	substitution (missense)			p.Asp383Tyr	[146]
		SINET	substitution (missense)		c.1150G>T	p.Asp384Tyr	[32]
		NBL	substitution (start lost)		c.1A>C	p.Met1?	[32]
		ACC	deletion (frameshift)		c.1403delA	p.Asn468fs	[32]
		PLCNEC	substitution (missense)	NM_001007231	c.1145G>A	p.Gly382Asp	[36]
		PLCNEC	substitution (missense)	NM_001007231	c.156G>T	p.Trp52Cys	[36]
	ARHGAP26	NBL	substitution (missense)	/		p.Arg699Met	[144]
		ACC	substitution (missense)		c.447G>T	p.Leu149Phe	[32]
		SINET	splicing			p.Asp429Asn	[151]
		PNET	substitution (missense)			p.Leu39Ile	[35]
		PLCNEC	substitution (missense)	NM_015071	c.1360A>G	p.Lys454Glu	[36]
	ARHGAP27	PNET	substitution (missense)			p.Ser255Thr	[35]
		MCC(-)	substitution (missense)	NM_001282290	c.2570C>T	p.Pro857Leu	[38]
		MCC(-)	substitution (missense)	NM_199282	c.1547C>T	p.Pro516Leu	[38]
		MCC(-)	substitution (nonsens)	NM_001282290	c.1777C>T	p.Gln593*	[38]
		MCC(-)	substitution (nonsens)	NM_199282	c.754C>T	p.Gln252*	[38]
	ARHGAP28	SCLC	substitution (silent)		c.423A>G	p.Leu141Leu	[142]
		SCLC	substitution (silent)		c.933C>T	p.Leu311Leu	[142]
		SINET	substitution (missense)			p.Gln568Pro	[152]
		SINET	substitution (missense)			p.Gln550Pro	[152]
	ARHGAP29	ACC	substitution (missense)		c.437T>G	p.Ile146Ser	[32]
		ACA	substitution (missense)		c.2688G>T	p.Met896Ile	[32]
		SCLC	substitution (missense)		c.632A>G	p.Tyr211Cys	[142]
		SCLC	substitution (missense)		c.1736C>T	p.Ala579Val	[142]
		SCLC	substitution (missense)	NM_004815	c.3680C>T	p.Ser1227Phe	[30]
		MCC	substitution (missense)			p.Glu932Lys	[143]
	ARHGAP30	ACC	deletion (frameshift)		c.3046_3049delCGGC	p.Arg1016fs	[32]
		SCLC	substitution (missense)	NM_001025598	c.3259T>C	p.Tyr1087His	[30]
		MCC	substitution (missense)			p.Glu136Lys	[143]
		MCC	substitution (missense)			p.Gly666Glu	[143]
		MCC	substitution (missense)			p.Gly843Glu	[143]
		PLCNEC	substitution (silent)	NM_001025598	c.1281C>A	p.Ile427Ile	[36]
		PLCNEC	substitution (missense)	NM_001025598	c.2168A>G	p.Gln723Arg	[36]
	ARHGAP31	NBL	substitution (missense)		c.3284G>A	p.Cys1095Tyr	[32]
		SCLC	substitution (silent)		c.498C>T	p.His166His	[142]
		PNET	substitution (missense)			p.Pro1104Leu	[35]
		MCC	substitution (nonsens)			p.Glu444*	[143]
		PLCNEC	deletion (frameshift)	NM_020754	c.3357delC	p.Phe1119fs	[36]
		PLCNEC	substitution (missense)	NM_020754	c.1790A>C	p.Gln597Pro	[36]
	ARHGAP32	ACC	substitution (missense)		c.4329T>A	p.Phe1443Leu	[32]
		NBL	substitution (missense)		c.2857C>T	p.Pro953Ser	[32]
		ACC	substitution (missense)		c.1177A>G	p.Thr393Ala	[32]
		mPNET	substitution (missense)	NM_014715	c.4823C>G	p.Ser1608Cys	[150]
		mPNET	substitution (missense)	NM_001142685	c.5870C>G	p.Ser1957Cys	[150]
		SCLC	substitution (missense)	NM_001142685	c.862G>C	p.Val288Leu	[30]
		PLCNEC	substitution (missense)	NM_001142685	c.5921C>T	p.Thr1974Ile	[36]
		PLCNEC	substitution (missense)	NM_001142685	c.2271C>A	p.Asp757Glu	[36]
		PLCNEC	substitution (nonsens)	NM_001142685	c.5845G>T	p.Glu1949*	[36]
		PLCNEC	substitution (missense)	NM_001142685	c.2375G>T	p.Ser792Ile	[36]
		PLCNEC	substitution (missense)	NM_001142685	c.2465C>T	p.Pro822Leu	[36]
		PLCNEC	substitution (missense)	NM_001142685	c.6110G>T	p.Arg2037Leu	[36]
	ARHGAP33	SCLC	deletion (frameshift)		c.998delG	p.Arg333fs	[142]
		SCLC	substitution (missense)		c.518G>A	p.Arg173Gln	[142]
		MCC	substitution (missense)			p.Cys203Ser	[143]
		MCC	substitution (missense)			p.Glu676Lys	[143]
		MCC	substitution (missense)			p.Glu540Lys	[143]
		MCC(-)	substitution (missense)	NM_001172630	c.1388G>A	p.Arg463Gln	[38]
		MCC(-)	substitution (missense)	NM_052948	c.1796G>A	p.Arg599Gln	[38]
		MCC(-)	substitution (missense)	NM_001172630	c.2093C>T	p.Pro698Leu	[38]
		MCC(-)	substitution (missense)	NM_052948	c.2018C>T	p.Pro673Leu	[38]
		PLCNEC	substitution (missense)	NM_052948	c.2173G>C	p.Gly725Arg	[36]
	ARHGAP35	CSCNET	substitution (missense)		c.1579G>A	p.Glu527Lys	[145]
		CSCNET	substitution (nonsens)		c.2650C>T	p.Gln884*	[145]
		CSCNET	substitution (missense)		c.3869C>A	p.Ser1290Tyr	[145]
		ACC	splicing		c.4037-1G>T		[32]
		ACC	substitution (missense)		c.2350A>T	p.Ile784Phe	[32]
		ACC	substitution (missense)		c.2066G>A	p.Arg689Gln	[32]
		ACC	substitution (missense)		c.3911A>G	p.Asn1304Ser	[32]
		NBL	substitution (nonsens)		c.3301G>T	p.Glu1101*	[32]
		SCLC	substitution (missense)	NM_004491	c.3853G>T	p.Val1285Phe	[30]
		MCC	substitution (missense)			p.Glu557Lys	[143]
		MCC	substitution (missense)			p.Pro882Ser	[143]
	ARHGAP39	SINET	substitution (missense)	NM_025251	c.896C>T	p.Ser299Leu	[37]
		SCLC	deletion (frameshift)	NM_025251	c.1590delG	p.Gly530fs	[30]
		MCC	substitution (missense)			p.Pro535Leu	[143]
		MCC(-)	substitution (nonframeshift)	NM_025251	c.954_955AA		[38]
		PLCNEC	substitution (missense)	NM_025251	c.674T>A	p.Leu225His	[36]
	ARHGAP40	ACC	splicing		c.1204-1G>T		[32]
		MCC(-)	substitution (missense)	NM_001164431	c.149C>T	p.Ser50Phe	[38]
		MCC(-)	substitution (missense)	NM_001164431	c.553G>A	p.Gly185Arg	[38]
	ARHGAP42	PLCNEC	substitution (missense)	NM_152432	c.2573C>T	p.Thr858Ile	[36]
	ARHGAP44	ACC	substitution (missense)		c.1040G>T	p.Trp347Leu	[32]
		ACC	substitution (nonsens)		c.2428G>T	p.Glu810*	[32]
		ACC	substitution (missense)		c.2429A>C	p.Glu810Ala	[32]
		MCC(-)	substitution (missense)	NM_014859	c.304G>A	p.Glu102Lys	[38]
	CHN2	SCLC	substitution (missense)	NM_001039936	c.323G>T	p.Arg108Leu	[30]
		PNET	substitution (missense)			p.Asp457Gly	[35]
		MCC(-)	substitution (missense)	NM_001293070	c.70C>T	p.Pro24Ser	[38]
		PLCNEC	substitution (missense)	NM_004067	c.426G>T	p.Glu142Asp	[36]
		PLCNEC	substitution (silent)	NM_004067	c.486C>G	p.Leu162Leu	[36]
	DLC1	NBL	complex		/	/	[144]
		NBL	insertion (out of frame)		/	/	[144]
		CSCNET	substitution (missense)		c.328G>A	p.Val110Ile	[145]
		MTC	substitution (missense)		c.1531G>T	p.Val511Leu	[32]
		NBL	substitution (missense)		c.2933C>G	p.Ser978Cys	[32]
		SCLC	substitution (missense)	NM_001164271	c.2008C>G	p.Gln670Glu	[30]
		SCLC	substitution (missense)	NM_001164271	c.1472G>T	p.Trp491Leu	[30]
		SCLC	substitution (missense)	NM_001164271	c.755G>A	p.Arg252Gln	[30]
		SCLC	substitution (missense)	NM_024767	c.94C>A	p.His32Asn	[30]
		SCLC	substitution (missense)	NM_024767	c.7G>A	p.Val3Ile	[30]
		PNET	substitution (missense)			p.Arg502His	[35]
		PNET	substitution (silent)			p.Leu1192Leu	[35]
		MCC	substitution (missense)			p.Gln485Leu	[143]
		MCC(-)	substitution (nonframeshift)	NM_001164271	c.344_345TT		[38]
		MCC(-)	substitution (nonframeshift)	NM_006094	c.566_567TT		[38]
		MCC(-)	substitution (nonframeshift)	NM_182643	c.1877_1878TT		[38]
		MCC(-)	substitution (missense)	NM_024767	c.245C>T	p.Ser82Leu	[38]
		MCC(-)	substitution (missense)	NM_182643	c.245C>T	p.Ser82Leu	[38]
		PLCNEC	deletion (frameshift)	NM_182643	c.898delT	p.Ser300fs	[36]
		PLCNEC	substitution (missense)	NM_182643	c.1148C>T	p.Pro383Leu	[36]
		PLCNEC	splicing	NM_182643	c.3328_splice	e12-1	[36]
		PLCNEC	substitution (silent)	NM_182643	c.1119C>A	p.Leu373Leu	[36]
	FAM13A	ACC	substitution (nonsens)		c.1639C>T	p.Gln547*	[32]
		SCLC	substitution (silent)		c.384G>T	p.Leu128Leu	[142]
		SCLC	substitution (missense)	NM_014883	c.838A>T	p.Thr280Ser	[30]
		MCC	substitution (missense)			p.Gly147Arg	[143]
		MCC	substitution (missense)			p.Gly161Arg	[143]
		MCC	substitution (missense)			p.Gly175Arg	[143]
		MCC	substitution (missense)			p.Gly87Arg	[143]
		MCC	substitution (missense)			p.Gly501Arg	[143]
		PLCNEC	substitution (missense)	NM_014883	c.1043A>G	p.Tyr348Cys	[36]
	FAM13B	PNET	substitution (nonsens)			Ser555*	[35]
		PLCNEC	substitution (silent)	NM_016603	c.921G>A	p.Val307Val	[36]
		PLCNEC	substitution (missense)	NM_016603	c.1938C>G	p.Ser646Arg	[36]
	GMIP	ACC	substitution (missense)		c.2374G>A	p.Asp792Asn	[32]
		ACC	substitution (missense)		c.1065G>C	p.Glu355Asp	[32]
		NBL	deletion (frameshift)		c.958delG	p.Ala320fs	[32]
		PNET	substitution (missense)			p.Gly655Glu	[35]
		PLCNEC	substitution (missense)	NM_016573	c.1759C>T	p.Arg587Trp	[36]
	HMHA1	NBL	substitution (missense)		c.557G>A	p.Arg186His	[32]
		SCLC	substitution (missense)	NM_001282334	c.1526G>T	p.Arg509Leu	[30]
		SCLC	substitution (missense)	NM_001282334	c.1787G>T	p.Arg596Leu	[30]
		PNET	substitution (missense)			p.Cys747Ser	[35]
		PNET	substitution (missense)			p.Glu980Lys	[35]
		PLCNEC	substitution (silent)	NM_012292	c.1008C>T	p.Leu336Leu	[36]
		PLCNEC	substitution (silent)	NM_012292	c.190C>A	p.Arg64Arg	[36]
	MYO9A	CSCNET	substitution (missense)		c.7067T>C	p.Val2356Ala	[145]
		CSCNET	substitution (missense)		c.7039A>G	p.Lys2347Glu	[145]
		CSCNET	substitution (missense)		c.3493A>G	p.Arg1165Gly	[145]
		CSCNET	substitution (nonsens)		c.3158G>A	p.Trp1053*	[145]
		CSCNET	substitution (missense)		c.1505T>C	p.Leu502Pro	[145]
		NBL	substitution (missense)		c.1717G>C	p.Glu573Gln	[32]
		SCLC	substitution (missense)		c.6566T>A	p.Ile2189Asn	[142]
		SCLC	substitution (missense)		c.2295G>C	p.Glu765Asp	[142]
		MCC	substitution (missense)			p.Arg1640Cys	[143]
		MCC	substitution (missense)			p.Arg1621Cys	[143]
		MCC(-)	substitution (missense)	NM_006901	c.1224G>A	p.Met408Ile	[38]
		PLCNEC	substitution (missense)	NM_006901	c.6705G>C	p.Lys2235Asn	[36]
		PLCNEC	substitution (silent)	NM_006901	c.4953G>A	p.Gln1651Gln	[36]
		PLCNEC	substitution (missense)	NM_006901	c.5395G>A	p.Asp1799Asn	[36]
		PLCNEC	substitution (missense)	NM_006901	c.4155T>G	p.His1385Gln	[36]
		PLCNEC	substitution (missense)	NM_006901	c.3952C>G	p.Pro1318Ala	[36]
		PLCNEC	substitution (missense)	NM_006901	c.4283C>T	p.Pro1428Leu	[36]
		PLCNEC	insertion (frameshift)	NM_006901	c.4357_4358insG	p.Glu1453fs	[36]
		PLCNEC	substitution (silent)	NM_006901	c.4884C>T	p.Thr1628Thr	[36]
		PLCNEC	substitution (nonsens)	NM_006901	c.6466C>T	p.Arg2156*	[36]
		PLCNEC	substitution (silent)	NM_006901	c.5103A>T	p.Ala1701Ala	[36]
	MYO9B	PPGL	substitution (missense)	NM_004145	c.4030G>A	p.Ala1344Thr	[39]
		PPGL	splicing	NM_004145	c.2577+3G>A	p.?	[39]
		NBL	substitution (missense)	/		p.Thr248Ile	[144]
		CSCNET	substitution (missense)		c.4027G>A	p.Ala1343Thr	[145]
		CSCNET	substitution (missense)		c.4042A>G	p.Thr1348Ala	[145]
		CSCNET	substitution (missense)		c.6412C>T	p.Arg2138Trp	[145]
		ACA	substitution (missense)		c.4014C>G	p.His1338Gln	[32]
		ACC	insertion (inframe)		c.387_388insCAGGAAGCCTCTCTGGCAGTGTCCTTACAGTGGCCTTGATGGTCC	p.Ala129_Thr130insGlnGluAlaSerLeuAlaValSerLeuGlnTrpProTerTrpSer	[32]
		ACC	substitution (missense)		c.2924A>T	p.His975Leu	[32]
		ACC	substitution (missense)		c.5387A>T	p.Glu1796Val	[32]
		ACC	substitution (missense)		c.1967G>A	p.Arg656Gln	[32]
		APA	substitution (missense)		c.2321G>A	p.Arg774His	[32]
		SCLC	splicing	NM_001130065	c.2373+2->A		[30]
		MCC	substitution (missense)			p.Leu394Phe	[143]
		MCC(-)	substitution (missense)	NM_001130065	c.6005C>T	p.Ser2002Lys	[38]
		MCC(-)	substitution (missense)	NM_004145	c.6005C>T	p.Ser2002Lys	[38]
		MCC(-)	substitution (nonframeshift)	NM_004145	c.6084_6085GT		[38]
	OPHN1	NBL	splicing		c.598-2_598-1delAG		[32]
		NFPA	substitution (missense)		c.346T>G	p.Leu116Val	[32]
		SINET	substitution (missense)		c.1252C>A	p.Gln418Lys	[32]
		SCLC	substitution (silent)		c.1782C>T	p.Arg594Arg	[142]
		SCLC	substitution (missense)	NM_002547	c.173A>G	p.Gln58Arg	[30]
		SINET	substitution (missense)	NM_002547	c.1252C>A	p.Gln418Lys	[37]
		PLCNEC	substitution (missense)	NM_002547	c.279G>C	p.Leu93Phe	[36]
	SH3BP1	SCLC	substitution (missense)	NM_018957	c.1192A>T	p.Asn398Tyr	[30]
	SRGAP1	ACC	substitution (missense)		c.3054G>C	p.Arg1018Ser	[32]
		ACC	substitution (missense)		c.3074G>T	p.Arg1025Leu	[32]
		NBL	substitution (missense)		c.393G>C	p.Gln131His	[32]
		SCLC	substitution (missense)		c.1643T>A	p.Val548Glu	[142]
		SCLC	substitution (silent)		c.2208C>A	p.Pro736Pro	[142]
		PNET	substitution (missense)			p.Pro1073Ser	[35]
		MCC(-)	substitution (nonframeshift)	NM_020762	c.2167_2168AA		[38]
		MCC(-)	substitution (nonframeshift)	NM_020762	c.117_118AA		[38]
		PLCNEC	substitution (missense)	NM_020762	c.1183G>T	p.Asp395Tyr	[36]
		PLCNEC	substitution (missense)	NM_020762	c.2270G>T	p.Arg757Leu	[36]
		PLCNEC	substitution (missense)	NM_020762	c.2585G>T	p.Gly862Val	[36]
	SRGAP3	MCC	substitution (missense)			p.Gly339Glu	[143]
		MCC	substitution (missense)			p.Gly219Glu	[143]
		PLCNEC	substitution (missense)	NM_014850	c.245G>T	p.Arg82Leu	[36]
		PLCNEC	substitution (missense)	NM_014850	c.238A>T	p.Ser80Cys	[36]
		PLCNEC	substitution (missense)	NM_014850	c.1235A>G	p.Lys412Arg	[36]
		PLCNEC	substitution (silent)	NM_014850	c.1341G>T	p.Val447Val	[36]
	STARD8	NBL	substitution (missense)		c.502G>A	p.Glu168Lys	[32]
		SCLC	substitution (missense)		c.2426C>T	p.Ala809Val	[142]
		SCLC	substitution (missense)		c.317T>C	p.Leu106Pro	[142]
		PNET	substitution (missense)			p.Ser434Tyr	[35]
		PNET	substitution (missense)			p.Met593Val	[35]
		MCC	substitution (nonsens)			p.Glu513*	[143]
		MCC	substitution (nonsens)			p.Glu593*	[143]
		MCC(-)	substitution (missense)	NM_001142504	c.2395C>T	p.Pro799Ser	[38]
		MCC(-)	substitution (missense)	NM_014725	c.2395C>T	p.Pro799Ser	[38]
		MCC(-)	substitution (missense)	NM_001142503	c.2635C>T	p.Pro879Ser	[38]
		MCC(-)	splicing	NM_001142503	c.298-1G>A		[38]
		MCC(-)	splicing	NM_014725	c.58-1G>A		[38]
		MCC(-)	splicing	NM_001142504	c.58-1G>A		[38]
		PLCNEC	substitution (nonsens)	NM_001142503	c.1282G>T	p.Glu428*	[36]
		PLCNEC	substitution (missense)	NM_001142503	c.927A>T	p.Thr309Thr	[36]
		PLCNEC	substitution (missense)	NM_001142503	c.1358C>T	p.Pro453Leu	[36]
	STARD13	PNET	substitution (missense)			p.Met996Ile	[35]
	TAGAP	NBL	substitution (missense)	/		p.Ser171Gly	[144]
		NBL	substitution (missense)		c.987C>A	p.Ser329Arg	[32]
		NBL	substitution (missense)		c.2024C>A	p.Ala675Asp	[32]
		SINET	substitution (silent)	NM_054114	c.99T>C	p.His33His	[37]
		MCC	substitution (missense)			p.Pro166Ser	[143]
		MCC(-)	substitution (missense)	NM_001278733	c.1583G>A	p.Gly528Glu	[38]
		MCC(-)	substitution (missense)	NM_152133	c.1238G>A	p.Gly413Glu	[38]
		MCC(-)	substitution (missense)	NM_054114	c.1772G>A	p.Gly591Glu	[38]
		MCC(-)	substitution (missense)	NM_001278733	c.1910C>T	p.Ser637Phe	[38]
		MCC(-)	substitution (missense)	NM_152133	c.1565C>T	p.Ser522Phe	[38]
		MCC(-)	substitution (missense)	NM_054114	c.2099C>T	p.Ser700Phe	[38]
		PLCNEC	substitution (missense)	NM_054114	c.938A>C	p.Asn313Thr	[36]
